# Supplementary material for: Genome-wide Prediction and Functional Validation of Promoter Motifs Regulating Gene Expression in Spore and Infection Stages of Phytophthora infestans
Source: PLoS Pathog. 2013 Mar 14;9(3):e1003182. doi: 10.1371/journal.ppat.1003182 (PMC3597505; doi:10.1371/journal.ppat.1003182)
Supplement: Table S1 — Details of promoter motifs. (XLS) [file ppat.1003182.s002.xls]

## Sheet: Summary 
		P-VALUE FOR OVERREPRESENTATION						EVOLUTIONARY CONSERVATION				FREQUENCY PER KB (TOTAL HITS)						FREQUENCY PER KB (FORWARD HITS)						FREQUENCY PER KB REVERSE HITS)						P-VALUE FOR OVERREPRESENTATION BASED
		VERSUS TOTAL PROMOTERS (FIG. 4 DATA)						("Ambiguous"=new location)																						ON AVERAGE BASE COMPOSITION
MOTIF SEQUENCE	MOTIF NUMBER	HYPHAE	SPORANGIA	CLEAVAGE	ZOOSPORE	GERM CYST	CONSTIT	IN P. RAMORUM	IN P. SOJAE	POSITIONAL BIAS	F/R P-VALUE (CHI-SQUARE)	HYPHAE	SPORANGIA	CLEAVAGE	ZOOSPORE	GERM CYST	CONSTIT	HYPHAE	SPORANGIA	CLEAVAGE	ZOOSPORE	GERM CYST	CONSTIT	HYPHAE	SPORANGIA	CLEAVAGE	ZOOSPORE	GERM CYST	CONSTIT	HYPHAE	SPORANGIA	CLEAVAGE	ZOOSPORE	GERM CYST
[AC][AT]GCAGCA	1	0.041	0.004	0.88	0.12	0.042	4.7e-05	ambiguous	ambiguous	ambiguous	0.1	0.47	0.515152	0.326316	0.478261	0.466019	0.54	0.32	0.282828	0.168421	0.282609	0.262136	0.26	0.15	0.232323	0.157895	0.195652	0.203883	0.28	3.3e-08	1.4e-09	0.00038	8.3e-05	1.8e-08
[AC]C[CGT]TCTTC	2	0.077	0.13	0.74	1.3e-10	0.74	0.012	yes	ambiguous	ambiguous	0.0001	0.36	0.343434	0.263158	0.73913	0.262136	0.38	0.17	0.141414	0.115789	0.304348	0.135922	0.153333	0.19	0.20202	0.147368	0.434783	0.126214	0.226667	0.0032	0.0075	0.11	2.7e-08	0.12
[ACG]AAGT[ACG]G	3	2e-07	2e-17	5e-05	0.075	0.00062	0.0006	yes	yes	ambiguous	2e-07	1.55	1.80808	1.76842	1.67391	1.56311	1.54	0.87	1.0303	0.852632	0.826087	0.76699	0.74	0.68	0.777778	0.915789	0.847826	0.796117	0.8	0.007	1e-07	0.00018	0.017	0.005
[ACG]TAC[ACT]GTA	4	2e-26	0.92	0.44	0.5	1.2e-19	1	no	ambiguous	yes	9e-07	1.77	0.434343	0.568421	0.586957	1.49515	0.413333	0.86	0.242424	0.326316	0.282609	0.747573	0.173333	0.91	0.191919	0.242105	0.304348	0.747573	0.24	0	0.019	6.2e-05	0.0028	0
[AT]CCACCA	5	0.041	0.14	0.0014	0.47	0.069	0.0011	yes	yes	yes	0.0009	0.41	0.383838	0.484211	0.347826	0.398058	0.453333	0.21	0.171717	0.284211	0.152174	0.213592	0.213333	0.2	0.212121	0.2	0.195652	0.184466	0.24	0.0048	0.015	0.00023	0.18	0.0079
[AT]GAAGCTG	6	0.0015	0.0001	0.094	0.14	0.34	0.17	ambiguous	ambiguous	yes	0.0001	0.28	0.313131	0.210526	0.217391	0.174757	0.186667	0.16	0.191919	0.115789	0.0869565	0.0873786	0.0933333	0.12	0.121212	0.0947368	0.130435	0.0873786	0.0933333	2.3e-05	3.1e-06	0.0026	0.034	0.0077
[AT]GGAGGAG	7	0.15	0.014	0.013	0.096	0.031	0.028	yes	no	no	0.6	0.14	0.181818	0.189474	0.173913	0.0485437	0.16	0.06	0.0909091	0.147368	0.0434783	0.038835	0.06	0.08	0.0909091	0.0421053	0.130435	0.00970874	0.1	0.048	0.0076	0.0033	0.098	0.5
[CG]AAGAAG	8	0.87	7.8e-23	0.032	3e-06	0.94	3.8e-08	yes	yes	yes	0.0004	0.54	1	0.694737	0.891304	0.514563	0.806667	0.3	0.676768	0.452632	0.413043	0.271845	0.426667	0.24	0.323232	0.242105	0.478261	0.242718	0.38	2.1e-05	4.6e-33	7e-10	4.4e-11	8.4e-05
[CG]ATTTTG	9	4.1e-05	0.45	0.24	2e-05	0.16	0.013	yes	yes	yes	2e-05	0.57	0.383838	0.421053	0.673913	0.427184	0.466667	0.39	0.171717	0.2	0.304348	0.252427	0.246667	0.18	0.212121	0.221053	0.369565	0.174757	0.22	6.6e-06	0.047	0.016	5.9e-05	0.0092
[CT]GCTCGAG	10	0.29	5.5e-05	0.19	0.14	0.074	0.25	yes	yes	ambiguous	0.4	0.11	0.222222	0.126316	0.152174	0.135922	0.113333	0.05	0.151515	0.0421053	0.0217391	0.038835	0.0533333	0.06	0.0707071	0.0842105	0.130435	0.0970874	0.06	0.16	0.0009	0.063	0.16	0.049
A[CG]GAAGA[ACG]G	11	0.17	0.0091	0.34	0.00011	0.4	0.00012	yes	yes	yes	0.005	0.12	0.171717	0.105263	0.282609	0.0970874	0.193333	0.08	0.10101	0.0526316	0.173913	0.0194175	0.1	0.04	0.0707071	0.0526316	0.108696	0.0776699	0.0933333	0.063	0.0057	0.082	0.0017	0.14
AAAAAAAT	12	5.4e-07	0.076	0.02	0.0047	9.8e-07	1.8e-06	no	ambiguous	no	5e-08	0.26	0.141414	0.157895	0.217391	0.252427	0.22	0.16	0.0505051	0.0947368	0.108696	0.126214	0.0733333	0.1	0.0909091	0.0631579	0.108696	0.126214	0.146667	7.4e-06	0.012	0.0025	0.013	7.8e-06
AAAAAT[GA][AT]	13	2.3e-07	0.82	5.4e-06	0.1	2.4e-06	0.00064	yes	yes	yes	0.003	0.59	0.30303	0.568421	0.434783	0.563107	0.473333	0.3	0.0909091	0.347368	0.26087	0.291262	0.233333	0.29	0.212121	0.221053	0.173913	0.271845	0.24	1.5e-11	0.0049	2.4e-10	0.0011	5.3e-11
AAAAGAAG	14	0.74	0.12	0.98	0.45	3.9e-05	0.15	no	yes	no	0.002	0.05	0.0909091	0.0210526	0.0652174	0.174757	0.0866667	0.03	0.0707071	0.0105263	0.0217391	0.116505	0.0666667	0.02	0.020202	0.0105263	0.0434783	0.0582524	0.02	0.36	0.067	0.5	0.31	0.00042
AAAGCTTT	15	0.045	0.31	0.31	0.63	1.4e-05	0.84	yes	no	yes	palindrome	0.05	0.030303	0.0315789	0.0217391	0.106796	0.0133333	0.05	0.030303	0.0315789	0.0217391	0.106796	0.0133333	0	0	0	0	0	0	0.36	0.66	0.66	0.75	0.025
AAATAAA	16	7.4e-06	0.26	0.017	0.55	0.021	0.0044	yes	yes	yes	0.6	0.47	0.30303	0.368421	0.26087	0.359223	0.366667	0.29	0.10101	0.210526	0.152174	0.174757	0.193333	0.18	0.20202	0.157895	0.108696	0.184466	0.173333	2.6e-07	0.0049	0.00019	0.093	0.00016
AAATACCA	17	0.71	0.98	0.26	0.0002	0.043	0.32	no	no	yes	0.02	0.03	0.010101	0.0526316	0.173913	0.0776699	0.0466667	0.01	0	0.0315789	0.0869565	0.0291262	0.0133333	0.02	0.010101	0.0210526	0.0869565	0.0485437	0.0333333	0.66	0.31	0.36	0.015	0.11
AACGGGGT	18	0.032	0.97	0.35	0.79	0.0054	0.4	ambiguous	no	yes	0.6	0.07	0.010101	0.0421053	0.0217391	0.0873786	0.04	0.04	0	0	0.0217391	0.0582524	0.0333333	0.03	0.010101	0.0421053	0	0.0291262	0.00666667	0.17	0.31	0.5	0.75	0.067
AAGCA[AG]A	19	0.2	0.039	1.6e-06	0.0084	6.1e-06	0.74	yes	yes	yes	0.0003	0.41	0.464646	0.610526	0.543478	0.582524	0.346667	0.18	0.212121	0.336842	0.217391	0.252427	0.14	0.23	0.252525	0.273684	0.326087	0.330097	0.206667	0.012	0.0015	5.1e-07	0.0024	1.2e-06
AAGTGGT	20	0.0089	0.18	0.028	0.31	0.0016	0.00018	ambiguous	ambiguous	ambiguous	0.0005	0.21	0.161616	0.2	0.152174	0.23301	0.233333	0.15	0.10101	0.0526316	0.0869565	0.0776699	0.113333	0.06	0.0606061	0.147368	0.0652174	0.15534	0.12	0.063	0.27	0.12	0.5	0.034
ACCGCGAG	21	0.69	0.3	0.9	9e-05	0.92	0.26	no	no	no	0.0003	0.02	0.030303	0.0105263	0.152174	0.00970874	0.0333333	0.01	0.010101	0	0.108696	0.00970874	0.0266667	0.01	0.020202	0.0105263	0.0434783	0	0.00666667	0.5	0.66	0.31	0.029	0.31
ACCGGAA	22	0.01	0.13	0.16	0.46	0.12	0.5	yes	yes	yes	0.4	0.15	0.121212	0.115789	0.0869565	0.116505	0.0866667	0.13	0.030303	0.0736842	0.0217391	0.0194175	0.0533333	0.02	0.0909091	0.0421053	0.0652174	0.0970874	0.0333333	0.34	0.59	0.59	0.5	0.59
ACCTAGTG	23	0.44	0.37	1	2.8e-06	0.37	1	no	no	yes	7e-13	0	0.010101	0	0.130435	0.00970874	0	0	0	0	0.108696	0	0	0	0.010101	0	0.0217391	0.00970874	0	0.12	0.31	0.12	0.055	0.31
ACGCCGG	24	0.0048	0.0048	0.093	0.65	0.28	0.79	yes	yes	ambiguous	0.3	0.14	0.141414	0.105263	0.0652174	0.0873786	0.0533333	0.12	0.0606061	0.0526316	0.0434783	0.0582524	0.04	0.02	0.0808081	0.0526316	0.0217391	0.0291262	0.0133333	0.5	0.5	0.33	0.24	0.19
ACT[CT]G[AGC]AG	25	0.00025	0.015	2.6e-05	0.019	0.2	0.013	yes	yes	yes	0.2	0.43	0.373737	0.463158	0.413043	0.31068	0.353333	0.2	0.222222	0.252632	0.26087	0.15534	0.206667	0.23	0.151515	0.210526	0.152174	0.15534	0.146667	9.6e-05	0.002	2.2e-05	0.01	0.026
ACTCGAGC	26	0.7	0.035	0.3	0.89	0.00026	0.41	yes	yes	ambiguous	1	0.04	0.0909091	0.0631579	0.0217391	0.135922	0.0533333	0.02	0.010101	0.0421053	0.0217391	0.0873786	0.0333333	0.02	0.0808081	0.0210526	0	0.0485437	0.02	0.5	0.067	0.25	0.75	0.0047
AGAAAAA	27	0.42	0.023	0.41	0.082	0.052	0.01	yes	yes	no	0.01	0.26	0.343434	0.263158	0.347826	0.320388	0.326667	0.16	0.131313	0.136842	0.152174	0.194175	0.146667	0.1	0.212121	0.126316	0.195652	0.126214	0.18	0.016	0.00036	0.023	0.013	0.0013
AGAAACGA	28	0.48	0.0029	0.26	0.0051	0.74	0.018	yes	yes	yes	0.001	0.04	0.10101	0.0526316	0.130435	0.0291262	0.0733333	0.01	0.0505051	0.0105263	0.108696	0.0194175	0.0333333	0.03	0.0505051	0.0421053	0.0217391	0.00970874	0.04	0.5	0.041	0.36	0.055	0.66
AGAGACGC	29	0.81	0.00018	0.38	0.11	0.82	0.14	yes	yes	ambiguous	0.001	0.02	0.111111	0.0421053	0.0652174	0.0194175	0.0466667	0.01	0.0505051	0.0315789	0.0652174	0.00970874	0.0133333	0.01	0.0606061	0.0105263	0	0.00970874	0.0333333	0.5	0.024	0.5	0.31	0.5
AGAGAGAG	30	0.071	0.25	2.6e-17	0.83	0.19	0.3	yes	yes	yes	0.7	0.07	0.0505051	0.294737	0.0217391	0.0582524	0.0466667	0.05	0.010101	0.210526	0	0.0194175	0.02	0.02	0.040404	0.0842105	0.0217391	0.038835	0.0266667	0.17	0.36	3.5e-07	0.75	0.25
AGAGCCTG	31	1	0.3	1	6.6e-08	0.68	0.67	yes	no	no	0.9	0	0.030303	0	0.217391	0.0194175	0.02	0	0.010101	0	0.130435	0.00970874	0.00666667	0	0.020202	0	0.0869565	0.00970874	0.0133333	0.12	0.66	0.12	0.0037	0.5
AGC[AG]CAAG	32	0.023	9.6e-05	0.15	0.41	0.099	0.022	no	no	yes	1e-05	0.18	0.242424	0.147368	0.130435	0.15534	0.166667	0.09	0.171717	0.0947368	0.0434783	0.106796	0.0733333	0.09	0.0707071	0.0526316	0.0869565	0.0485437	0.0933333	0.0076	0.00028	0.048	0.24	0.02
AGCATC	33	0.072	0.00024	2.6e-18	0.49	0.027	0.0029	yes	yes	yes	5e-09	0.57	0.676768	0.915789	0.5	0.592233	0.613333	0.27	0.333333	0.526316	0.217391	0.300971	0.3	0.3	0.343434	0.389474	0.282609	0.291262	0.313333	0.13	0.0047	2.5e-11	0.5	0.08
AGCTGAAG	34	0.069	0.43	0.027	0.0091	0.25	0.07	yes	yes	no	0.0002	0.11	0.0808081	0.126316	0.173913	0.0873786	0.106667	0.03	0.0505051	0.0421053	0.108696	0.038835	0.0466667	0.08	0.030303	0.0842105	0.0652174	0.0485437	0.06	0.024	0.11	0.014	0.015	0.067
AGTTG[AC]A	35	0.0023	0.0023	7.7e-08	0.61	0.31	0.011	yes	yes	yes	0.4	0.46	0.464646	0.589474	0.304348	0.349515	0.413333	0.2	0.20202	0.315789	0.130435	0.165049	0.18	0.26	0.262626	0.273684	0.173913	0.184466	0.233333	0.0015	0.0015	2.1e-06	0.32	0.085
ATGGCTAC	36	0.5	0.00034	0.05	0.68	0.8	0.014	yes	yes	yes	0.4	0.08	0.181818	0.126316	0.0652174	0.0582524	0.133333	0.04	0.0707071	0.0421053	0.0217391	0.0194175	0.0866667	0.04	0.111111	0.0842105	0.0434783	0.038835	0.0466667	0.11	0.00041	0.014	0.31	0.25
ATT[CT]TTA	37	0.0037	0.75	5e-12	0.2	3.3e-10	8.1e-06	yes	yes	yes	0.05	0.42	0.262626	0.631579	0.347826	0.582524	0.46	0.21	0.10101	0.336842	0.173913	0.262136	0.22	0.21	0.161616	0.294737	0.173913	0.320388	0.24	0.018	0.5	5.9e-07	0.25	5e-06
CA[AG]CAAC	38	0.00057	4.4e-14	0.076	0.54	0.89	0.015	yes	yes	yes	2e-11	0.61	0.818182	0.526316	0.456522	0.38835	0.54	0.37	0.434343	0.284211	0.152174	0.203883	0.26	0.24	0.383838	0.242105	0.304348	0.184466	0.28	8.3e-08	1e-16	4.6e-05	0.023	0.017
CAACA[GA]CA	39	0.71	0.003	0.00012	0.88	0.15	0.42	yes	yes	yes	0.9	0.12	0.222222	0.294737	0.0869565	0.174757	0.146667	0.06	0.141414	0.2	0.0434783	0.106796	0.06	0.06	0.0808081	0.0947368	0.0434783	0.0679612	0.0866667	0.11	0.0009	2.2e-05	0.5	0.0077
CAATCAG	40	0.0008	0.021	0.33	0.68	0.044	0.13	ambiguous	yes	yes	0.1	0.24	0.20202	0.147368	0.108696	0.184466	0.16	0.14	0.0808081	0.0736842	0.0869565	0.0485437	0.0666667	0.1	0.121212	0.0736842	0.0217391	0.135922	0.0933333	0.021	0.088	0.42	0.5	0.17
CATC[ACG]A[CT]G	41	0.37	0.53	0.01	0.095	0.097	0.036	yes	yes	ambiguous	0.6	0.24	0.222222	0.315789	0.304348	0.281553	0.286667	0.12	0.0808081	0.168421	0.152174	0.145631	0.166667	0.12	0.141414	0.147368	0.152174	0.135922	0.12	0.19	0.3	0.021	0.11	0.068
CC[CT][TG]CAGC	42	0.39	0.51	0.015	8.8e-06	0.84	0.11	yes	yes	no	0.3	0.15	0.141414	0.221053	0.391304	0.106796	0.173333	0.13	0.030303	0.105263	0.173913	0.0873786	0.1	0.02	0.111111	0.115789	0.217391	0.0194175	0.0733333	0.26	0.33	0.04	0.0016	0.59
CCGTTG	43	0.071	2.7e-11	4.4e-07	0.024	0.52	0.0007	yes	yes	yes	0.1	0.43	0.686869	0.610526	0.5	0.359223	0.486667	0.22	0.323232	0.252632	0.282609	0.165049	0.213333	0.21	0.363636	0.357895	0.217391	0.194175	0.273333	0.39	0.0012	0.04	0.42	0.078
CCTCCAGC	44	0.01	0.56	0.28	0.3	0.97	0.51	yes	ambiguous	yes	0.5	0.1	0.0505051	0.0631579	0.0652174	0.0194175	0.0533333	0.09	0.030303	0.0315789	0.0434783	0.0194175	0.0266667	0.01	0.020202	0.0315789	0.0217391	0	0.0266667	0.041	0.36	0.25	0.31	0.5
CG[GC]TGGAG	45	0.67	0.0027	0.86	9.1e-05	0.42	0.28	ambiguous	yes	no	1e-07	0.08	0.181818	0.0631579	0.282609	0.0970874	0.106667	0.01	0.0909091	0.0315789	0.173913	0.0485437	0.0733333	0.07	0.0909091	0.0315789	0.108696	0.0485437	0.0333333	0.39	0.0076	0.5	0.0057	0.22
CGACGCC	46	0.00024	0.00024	0.033	0.003	0.8	0.0088	ambiguous	yes	yes	0.06	0.31	0.313131	0.242105	0.326087	0.135922	0.24	0.23	0.171717	0.126316	0.108696	0.116505	0.0933333	0.08	0.141414	0.115789	0.217391	0.0194175	0.146667	0.00041	0.00041	0.01	0.01	0.34
CGCCACC	47	0.0055	0.37	0.13	0.21	0.68	0.00076	yes	yes	no	9e-05	0.26	0.171717	0.210526	0.217391	0.145631	0.266667	0.13	0.111111	0.147368	0.152174	0.0776699	0.126667	0.13	0.0606061	0.0631579	0.0652174	0.0679612	0.14	0.005	0.15	0.036	0.13	0.26
CGCCGAAG	48	0.36	0.15	0.8	0.49	6.6e-05	0.14	yes	ambiguous	yes	0.4	0.04	0.0505051	0.0210526	0.0434783	0.116505	0.0466667	0.01	0.040404	0	0.0434783	0.0776699	0.0333333	0.03	0.010101	0.0210526	0	0.038835	0.0133333	0.5	0.36	0.5	0.5	0.014
CGCGTCGC	49	0.48	0.0028	0.87	0.061	0.74	0.018	ambiguous	yes	no	2e-06	0.04	0.10101	0.0210526	0.0869565	0.0291262	0.0733333	0.01	0.0505051	0	0.0434783	0.00970874	0.0466667	0.03	0.0505051	0.0210526	0.0434783	0.0194175	0.0266667	0.5	0.041	0.5	0.18	0.66
CGCTGGT	50	0.18	0.01	0.087	0.67	0.84	0.13	yes	yes	ambiguous	0.1	0.18	0.212121	0.2	0.130435	0.116505	0.186667	0.13	0.121212	0.105263	0.0434783	0.0485437	0.0933333	0.05	0.0909091	0.0947368	0.0869565	0.0679612	0.0933333	0.11	0.041	0.081	0.5	0.59
CGTCCTCG	51	0.89	0.0032	1.2e-08	0.21	0.77	0.2	yes	yes	yes	2e-07	0.03	0.121212	0.221053	0.0869565	0.038835	0.0666667	0	0.0505051	0.126316	0.0217391	0.0194175	0.04	0.03	0.0707071	0.0947368	0.0652174	0.0194175	0.0266667	0.66	0.014	5.4e-05	0.18	0.5
CGTGTTGC	52	0.57	0.075	0.98	1	0.0019	0.00078	ambiguous	ambiguous	no	0.004	0.04	0.0707071	0.0105263	0	0.106796	0.1	0.02	0.020202	0	0	0.0679612	0.0466667	0.02	0.0505051	0.0105263	0	0.038835	0.0533333	0.5	0.17	0.31	0.5	0.025
CTCACTTC	53	0.1	0.47	0.5	0.31	0.00092	0.59	no	yes	yes	0.06	0.08	0.0505051	0.0526316	0.0652174	0.126214	0.0466667	0.05	0.020202	0.0421053	0.0434783	0.116505	0.02	0.03	0.030303	0.0105263	0.0217391	0.00970874	0.0266667	0.11	0.36	0.36	0.31	0.0083
CTCCTTC	54	0.43	0.15	1.9e-05	0.022	0.87	0.18	yes	yes	yes	0.9	0.19	0.232323	0.368421	0.304348	0.145631	0.22	0.09	0.121212	0.168421	0.108696	0.038835	0.133333	0.1	0.111111	0.2	0.195652	0.106796	0.0866667	0.12	0.031	3.7e-05	0.018	0.34
CTGCAAG	55	4.8e-05	0.00074	0.0038	0.011	0.66	0.44	no	yes	yes	0.9	0.33	0.30303	0.284211	0.304348	0.15534	0.173333	0.13	0.181818	0.147368	0.152174	0.0776699	0.06	0.2	0.121212	0.136842	0.152174	0.0776699	0.113333	0.0003	0.0014	0.003	0.018	0.27
CTGTAGCC	56	0.51	0.27	0.1	0.00077	0.88	0.61	ambiguous	yes	no	0.01	0.04	0.0505051	0.0631579	0.152174	0.0194175	0.0333333	0.03	0.030303	0.0210526	0.108696	0.0194175	0.0133333	0.01	0.020202	0.0421053	0.0434783	0	0.02	0.5	0.36	0.25	0.029	0.5
CTTC[AG]AC	57	1.7e-09	3e-13	0.00012	0.2	0.92	0.012	yes	yes	yes	7e-06	0.73	0.79798	0.631579	0.5	0.368932	0.533333	0.46	0.474747	0.284211	0.217391	0.203883	0.273333	0.27	0.323232	0.347368	0.282609	0.165049	0.26	1.6e-12	1.5e-15	4.8e-08	0.0081	0.034
CTTCAAC	58	3.9e-06	2.4e-08	0.0045	0.66	0.97	0.0017	yes	yes	yes	0.1	0.47	0.525253	0.389474	0.23913	0.184466	0.373333	0.29	0.292929	0.2	0.108696	0.106796	0.213333	0.18	0.232323	0.189474	0.130435	0.0776699	0.16	3.3e-08	6e-10	2.6e-05	0.14	0.17
CTTCGAG	59	0.9	0.0049	6.9e-07	0.44	0.071	0.0059	no	ambiguous	yes	0.0009	0.13	0.282828	0.389474	0.195652	0.23301	0.26	0.06	0.151515	0.263158	0.108696	0.126214	0.126667	0.07	0.131313	0.126316	0.0869565	0.106796	0.133333	0.5	0.0037	1.1e-05	0.19	0.021
CTTCT[TC]C	60	0.91	2e-16	0.82	2.8e-13	0.65	1.1e-11	yes	yes	no	1e-08	0.46	0.909091	0.484211	0.978261	0.504854	0.793333	0.23	0.424242	0.157895	0.434783	0.262136	0.426667	0.23	0.484848	0.326316	0.543478	0.242718	0.366667	0.00085	4.6e-23	0.00042	1.4e-15	7.8e-05
CTTTTG	61	1e-19	0.004	4.3e-05	0.59	5.3e-06	2e-18	yes	yes	yes	2e-09	0.97	0.727273	0.789474	0.565217	0.796117	0.913333	0.46	0.434343	0.347368	0.347826	0.398058	0.513333	0.51	0.292929	0.442105	0.217391	0.398058	0.4	3.4e-16	0.001	3.4e-05	0.34	7.7e-06
G[AC]AGCCA	62	0.011	1.6e-08	0.056	0.96	0.64	0.011	ambiguous	yes	ambiguous	0.0003	0.49	0.656566	0.463158	0.26087	0.359223	0.473333	0.27	0.383838	0.231579	0.108696	0.15534	0.26	0.22	0.272727	0.231579	0.152174	0.203883	0.213333	9.9e-05	1.3e-09	0.00064	0.5	0.033
GAA[AG]AGA	63	0.035	3.9e-10	1.4e-06	0.13	0.066	0.058	yes	yes	yes	0.5	0.42	0.636364	0.568421	0.413043	0.398058	0.393333	0.21	0.434343	0.231579	0.23913	0.213592	0.22	0.21	0.20202	0.336842	0.173913	0.184466	0.173333	0.008	4.2e-08	8e-06	0.058	0.018
GAAG[AC][AC]GA	64	0.23	0.00013	0.00083	0.004	0.91	0.047	no	no	yes	0.03	0.35	0.494949	0.473684	0.5	0.252427	0.38	0.16	0.252525	0.284211	0.217391	0.0970874	0.186667	0.19	0.242424	0.189474	0.282609	0.15534	0.193333	9.7e-05	6.9e-09	1.1e-07	3.6e-05	0.0093
GAAGC[GT][AG]C	65	0.65	3.3e-05	0.52	0.064	0.28	0.015	yes	yes	ambiguous	0.001	0.19	0.383838	0.210526	0.304348	0.23301	0.28	0.09	0.181818	0.136842	0.152174	0.0776699	0.153333	0.1	0.20202	0.0736842	0.152174	0.15534	0.126667	0.12	1.6e-05	0.058	0.018	0.021
GAAGGCCA	66	0.38	0.078	0.19	6.7e-05	0.61	0.24	no	no	no	0.1	0.05	0.0707071	0.0631579	0.195652	0.038835	0.0533333	0.05	0.0505051	0.0315789	0.108696	0.0194175	0.02	0	0.020202	0.0315789	0.0869565	0.0194175	0.0333333	0.36	0.17	0.25	0.0075	0.5
GAGCT[CG]C	67	0.032	5.1e-07	1.3e-07	0.0042	0.2	7.5e-10	yes	yes	yes	0.002	0.53	0.686869	0.705263	0.630435	0.485437	0.686667	0.23	0.30303	0.357895	0.347826	0.23301	0.306667	0.3	0.383838	0.347368	0.282609	0.252427	0.38	9.5e-06	8.4e-11	3.5e-11	0.00013	0.00012
GATCGAG	68	0.049	2.1e-05	0.11	0.96	0.31	0.46	yes	yes	yes	0.1	0.2	0.30303	0.189474	0.0652174	0.15534	0.146667	0.12	0.181818	0.0947368	0.0217391	0.0582524	0.0666667	0.08	0.121212	0.0947368	0.0434783	0.0970874	0.08	0.088	0.0014	0.11	0.36	0.27
GATGCTG	69	0.47	0.079	6.7e-09	0.085	0.31	0.12	no	yes	yes	0.004	0.21	0.262626	0.463158	0.282609	0.223301	0.24	0.11	0.121212	0.252632	0.152174	0.0970874	0.106667	0.1	0.141414	0.210526	0.130435	0.126214	0.133333	0.063	0.0091	8.1e-08	0.032	0.031
GCA[AG]TGC	70	4.4e-11	0.16	0.76	0.011	0.38	0.0038	yes	yes	yes	1	0.63	0.363636	0.284211	0.478261	0.330097	0.42	0.37	0.141414	0.136842	0.195652	0.15534	0.186667	0.26	0.222222	0.147368	0.282609	0.174757	0.233333	7e-09	0.031	0.25	0.014	0.081
GCAC[CG]AC	71	0.14	0.0053	0.00018	0.17	0.98	0.19	no	ambiguous	no	4e-05	0.35	0.424242	0.473684	0.369565	0.203883	0.333333	0.18	0.212121	0.231579	0.130435	0.116505	0.146667	0.17	0.212121	0.242105	0.23913	0.0873786	0.186667	0.043	0.0031	0.00039	0.13	0.37
GCAGC[AT][CA]A	72	0.37	0.0005	0.27	0.24	3.5e-05	0.0016	yes	yes	yes	7e-05	0.25	0.383838	0.263158	0.282609	0.407767	0.34	0.12	0.181818	0.189474	0.130435	0.203883	0.186667	0.13	0.20202	0.0736842	0.152174	0.203883	0.153333	0.014	1.6e-05	0.0077	0.032	1.3e-06
GCGCTC	73	0.26	0.02	1e-05	0.043	0.066	7e-06	yes	yes	no	0.006	0.56	0.636364	0.747368	0.652174	0.601942	0.706667	0.28	0.313131	0.368421	0.326087	0.291262	0.38	0.28	0.323232	0.378947	0.326087	0.31068	0.326667	0.077	0.0075	2.8e-05	0.028	0.018
GCTC[AC]AA	74	0.78	0.45	4e-05	0.44	0.83	2.3e-06	yes	ambiguous	no	0.0009	0.3	0.343434	0.536842	0.347826	0.291262	0.52	0.12	0.191919	0.273684	0.152174	0.135922	0.273333	0.18	0.151515	0.263158	0.195652	0.15534	0.246667	0.21	0.08	2.6e-05	0.18	0.26
GCTGC[AT]G	75	0.001	8.3e-14	0.17	0.00023	0.59	0.9	yes	yes	no	0.01	0.84	0.989899	0.578947	0.913043	0.699029	1.08667	0.39	0.545455	0.284211	0.456522	0.330097	0.486667	0.45	0.444444	0.294737	0.456522	0.368932	0.6	9.3e-20	2.2e-33	3.8e-07	1.3e-12	3.1e-12
GCTGC[AT]GT	76	0.01	0.08	0.64	0.64	0.25	0.0053	yes	yes	yes	0.3	0.25	0.222222	0.157895	0.152174	0.194175	0.253333	0.14	0.141414	0.105263	0.0652174	0.116505	0.1	0.11	0.0808081	0.0526316	0.0869565	0.0776699	0.153333	0.00015	0.0009	0.016	0.16	0.0027
GCTGCGGG	77	0.3	1	0.019	8.4e-05	0.21	0.26	ambiguous	yes	no	2e-05	0.03	0	0.0631579	0.152174	0.038835	0.0333333	0.01	0	0.0526316	0.108696	0.00970874	0.02	0.02	0	0.0105263	0.0434783	0.0291262	0.0133333	0.66	0.12	0.25	0.029	0.5
GCTGTAGA	78	0.19	0.049	0.046	0.42	0.0029	0.095	no	no	no	0.007	0.06	0.0808081	0.0842105	0.0434783	0.106796	0.0666667	0.02	0.0505051	0.0526316	0.0217391	0.0582524	0.04	0.04	0.030303	0.0315789	0.0217391	0.0485437	0.0266667	0.25	0.11	0.11	0.5	0.025
GGC[AG][GT]GG	79	0.00035	0.12	0.084	0.0014	0.13	0.022	no	no	no	0.009	0.45	0.353535	0.357895	0.5	0.339806	0.366667	0.15	0.151515	0.136842	0.391304	0.194175	0.193333	0.3	0.20202	0.221053	0.108696	0.145631	0.173333	0.5	0.12	0.15	0.34	0.098
GTACTAC	80	7.5e-14	0.76	0.39	0.96	7.8e-07	0.92	ambiguous	no	yes	0.04	0.45	0.121212	0.157895	0.0652174	0.330097	0.106667	0.24	0.0505051	0.0421053	0	0.165049	0.0533333	0.21	0.0707071	0.115789	0.0652174	0.165049	0.0533333	1.4e-07	0.59	0.34	0.24	0.00038
GTCACTGA	81	0.097	0.96	0.096	0.0023	0.83	0.95	yes	yes	yes	0.02	0.06	0.010101	0.0631579	0.130435	0.0194175	0.0133333	0.03	0	0.0210526	0.108696	0	0	0.03	0.010101	0.0421053	0.0217391	0.0194175	0.0133333	0.25	0.31	0.25	0.055	0.5
GTCGTTT	82	0.32	1.6e-08	0.044	0.24	0.051	0.013	yes	yes	yes	0.0006	0.15	0.353535	0.2	0.173913	0.194175	0.2	0.06	0.181818	0.0736842	0.108696	0.106796	0.08	0.09	0.171717	0.126316	0.0652174	0.0873786	0.12	0.34	9.7e-05	0.12	0.39	0.13
GTGC[AT]GCA	83	0.062	0.00073	0.66	0.96	0.0061	0.16	yes	yes	yes	0.9	0.19	0.262626	0.126316	0.0652174	0.23301	0.166667	0.08	0.161616	0.0736842	0	0.106796	0.08	0.11	0.10101	0.0526316	0.0652174	0.126214	0.0866667	0.0046	8.3e-05	0.063	0.66	0.00029
GTGGGGTG	84	0.37	0.01	0.17	0.28	0.37	0.48	yes	yes	yes	0.4	0.01	0.040404	0.0315789	0.0652174	0.0194175	0.0333333	0.01	0.040404	0.0210526	0.0217391	0.00970874	0.0133333	0	0	0.0105263	0.0434783	0.00970874	0.02	0.31	0.5	0.66	0.31	0.5
GTGTCACA	85	0.00019	0.15	0.44	0.75	0.00093	0.14	ambiguous	yes	yes	7e-07	0.11	0.0505051	0.0315789	0.0217391	0.0970874	0.0466667	0.05	0.030303	0.0210526	0	0.0970874	0.0266667	0.06	0.020202	0.0105263	0.0217391	0	0.02	0.024	0.36	0.66	0.75	0.041
GTTGAAG	86	3.9e-06	2.4e-08	0.0045	0.66	0.97	0.0017	yes	yes	no	0.2	0.47	0.525253	0.389474	0.23913	0.184466	0.373333	0.18	0.232323	0.189474	0.130435	0.0776699	0.16	0.29	0.292929	0.2	0.108696	0.106796	0.213333	3.3e-08	6e-10	2.6e-05	0.14	0.17
T[AG]C[AT]GTAC	87	6.4e-14	0.98	0.88	0.49	5.9e-14	0.99	ambiguous	yes	yes	0.0005	1.02	0.252525	0.294737	0.347826	0.796117	0.266667	0.54	0.111111	0.136842	0.23913	0.417476	0.14	0.48	0.141414	0.157895	0.108696	0.378641	0.126667	0	0.014	0.0036	0.0058	1.5e-24
T[AG]CCGG[TC]A	88	6.4e-46	0.98	0.88	0.49	5.9e-21	0.99	no	ambiguous	ambiguous	palindrome	0.21	0.0707071	0.147368	0.26087	0.359223	0.166667	0.21	0.0707071	0.147368	0.26087	0.359223	0.166667	0	0	0	0	0	0	0.063	0.17	0.33	0.052	3.2e-05
T[AT]TTAATA	89	3.6e-06	0.71	0.089	0.67	1e-14	0.041	no	no	yes	0.5	0.45	0.222222	0.305263	0.217391	0.650485	0.306667	0.24	0.121212	0.147368	0.108696	0.320388	0.146667	0.21	0.10101	0.157895	0.108696	0.330097	0.16	2.6e-10	0.0021	3.4e-05	0.034	7.9e-20
T[GC]GAGTTT	90	0.05	2.9e-10	0.15	0.34	0.00028	0.54	no	yes	yes	0.07	0.12	0.282828	0.105263	0.0869565	0.174757	0.0733333	0.04	0.20202	0.0736842	0.0434783	0.0679612	0.04	0.08	0.0808081	0.0315789	0.0434783	0.106796	0.0333333	0.11	2.3e-05	0.22	0.5	0.016
TAAATAA	91	0.1	0.98	0.0023	0.49	0.08	0.0069	yes	yes	yes	6e-06	0.2	0.0808081	0.263158	0.152174	0.203883	0.226667	0.11	0.030303	0.168421	0.130435	0.145631	0.106667	0.09	0.0505051	0.0947368	0.0217391	0.0582524	0.12	0.17	0.13	0.023	0.5	0.13
TAATATTA	92	0.00012	0.91	1	0.71	0.00064	0.7	no	no	ambiguous	palindrome	0.1	0.010101	0	0.0217391	0.0873786	0.02	0.1	0.010101	0	0.0217391	0.0873786	0.02	0	0	0	0	0	0	0.00038	0.34	0.12	0.69	0.0013
TACATGTA	93	6.5e-26	0.71	0.46	0.09	4e-13	0.64	yes	ambiguous	yes	palindrome	0.67	0.171717	0.2	0.282609	0.504854	0.18	0.67	0.171717	0.2	0.282609	0.504854	0.18	0	0	0	0	0	0	3.6e-24	0.00076	0.00021	0.00038	2.5e-16
TACCGGTA	94	0.043	1	0.37	0.0078	0.00012	0.16	yes	no	yes	palindrome	0.16	0.030303	0.115789	0.217391	0.223301	0.126667	0.16	0.030303	0.115789	0.217391	0.223301	0.126667	0	0	0	0	0	0	1.7e-08	0.25	2.7e-05	8.6e-07	9.6e-14
TATTAATA[GA]	95	0.11	0.48	0.38	0.83	3.5e-12	0.025	yes	yes	yes	0.002	0.14	0.10101	0.115789	0.0652174	0.349515	0.153333	0.09	0.040404	0.0526316	0.0217391	0.15534	0.0733333	0.05	0.0606061	0.0631579	0.0434783	0.194175	0.08	0.0014	0.016	0.0091	0.31	9e-11
TATTTTT	96	1.2e-05	0.93	0.013	0.1	1.1e-07	0.11	ambiguous	yes	yes	0.002	0.52	0.252525	0.431579	0.413043	0.563107	0.366667	0.25	0.151515	0.210526	0.130435	0.300971	0.18	0.27	0.10101	0.221053	0.282609	0.262136	0.186667	6.1e-09	0.037	5.1e-06	0.0021	5.3e-11
TCGTC[GT]TC	97	0.93	0.07	1.7e-05	0.41	0.99	0.16	no	yes	yes	0.03	0.13	0.242424	0.368421	0.195652	0.0970874	0.213333	0.05	0.171717	0.189474	0.0652174	0.0485437	0.12	0.08	0.0707071	0.178947	0.130435	0.0485437	0.0933333	0.073	0.00028	1.5e-07	0.059	0.22
TG[CG]CTG[CG]C	98	0.11	0.00012	0.75	0.82	0.9	0.028	ambiguous	yes	yes	0.9	0.17	0.262626	0.105263	0.0869565	0.0873786	0.18	0.12	0.141414	0.0526316	0.0434783	0.038835	0.0933333	0.05	0.121212	0.0526316	0.0434783	0.0485437	0.0866667	0.21	0.0091	0.5	0.5	0.32
TGCCCGGA	99	9.2e-13	0.4	0.16	0.66	0.37	0.25	no	no	yes	7e-09	0.14	0	0.0210526	0	0.00970874	0	0.14	0	0.0105263	0	0.00970874	0	0	0	0.0105263	0	0	0	0.0046	0.12	0.5	0.5	0.31
TGCTG[TG]C	100	7.6e-08	0.0043	0.0047	0.55	0.48	0.00065	yes	no	yes	0.0005	0.66	0.535354	0.536842	0.391304	0.407767	0.533333	0.45	0.262626	0.263158	0.23913	0.213592	0.286667	0.21	0.272727	0.273684	0.152174	0.194175	0.246667	5.3e-10	9.5e-06	1.2e-05	0.088	0.0053
TT[CT][AT]TTTT	101	0.0095	0.026	0.83	0.013	2.3e-07	0.0026	no	no	yes	0.0002	0.54	0.525253	0.378947	0.586957	0.669903	0.54	0.25	0.323232	0.178947	0.282609	0.339806	0.3	0.29	0.20202	0.2	0.304348	0.330097	0.24	1.2e-09	6.1e-09	0.00011	3.7e-06	1e-15
TTGAAGT	102	0.00025	0.0019	0.14	0.93	0.38	0.57	yes	yes	yes	0.04	0.43	0.40404	0.315789	0.173913	0.281553	0.26	0.24	0.212121	0.115789	0.130435	0.0873786	0.1	0.19	0.191919	0.2	0.0434783	0.194175	0.16	1.6e-06	1.1e-05	0.0013	0.39	0.0044
TTTAAAAA	103	0.12	0.8	0.031	0.011	1.7e-05	0.26	yes	yes	ambiguous	0.01	0.15	0.0909091	0.178947	0.23913	0.262136	0.133333	0.07	0.040404	0.136842	0.0869565	0.135922	0.0733333	0.08	0.0505051	0.0421053	0.152174	0.126214	0.06	0.007	0.13	0.00075	0.0069	3.9e-06
