# Supplementary material for: Genome-wide Prediction and Functional Validation of Promoter Motifs Regulating Gene Expression in Spore and Infection Stages of Phytophthora infestans
Source: PLoS Pathog. 2013 Mar 14;9(3):e1003182. doi: 10.1371/journal.ppat.1003182 (PMC3597505; doi:10.1371/journal.ppat.1003182)
Supplement: Table S2 — Occurrence of motifs in promoters of potential secreted pathogenicity genes. (XLS) [file ppat.1003182.s003.xls]

## Sheet: Motif counts
Functional category	Number of genes		M1	M2	M3	M4	M5	M6	M7	M8	M9	10	11	12	13	14	15	16	17	18	19	20	21	22	23	24	25	26	27	28	29	30	31	32	33	34	35	36	37	38	39	40	41	42	43	44	45	46	47
	493	Number of genes with motif (F)	49	48	207	307	77	27	17	74	137	14	15	71	114	17	12	102	19	18	84	38	1	24	1	15	56	4	75	20	6	8	5	22	98	9	71	12	93	93	25	42	36	27	58	7	7	18	19
RXLR		Total number of motifs (F)	53	53	296	523	82	27	17	88	169	14	16	76	139	17	13	115	20	19	91	38	1	25	1	16	63	5	83	21	6	9	6	22	112	10	75	12	110	108	28	44	38	27	64	7	8	18	19
		p value from Fisher's exact test*	0	0	0	0	0.023	0.001	0.008	0	0	0.002	0	0	0	0.493	0.487	0	0.008	0.012	0.04	0.462	0.008	0.461	0.3	0.27	0.02	0.006	0.113	0.006	0.247	0.168	0.49	0.008	0	0.005	0.017	0.011	0.003	0	0.01	0.126	0	0.005	0	0.005	0	0	0
		frequency vs. random (>1 is over-represented)	0.47	0.6	0.8	2.94	0.82	0.58	0.57	0.49	1.4	0.49	0.47	1.64	1.37	0.96	1.02	1.4	1.85	1.77	0.85	1.02	0.15	1.04	0.41	0.83	0.79	0.36	1.15	1.83	0.7	0.69	0.89	0.62	0.74	0.47	0.8	0.53	1.28	0.76	0.66	1.2	0.56	0.63	0.62	0.41	0.31	0.37	0.38
Protease	24	Number of genes with motif (F)	2	2	16	9	6	4	1	6	13	0	1	1	5	1	1	4	0	1	10	2	0	0	1	0	4	0	3	0	0	0	0	2	7	0	5	0	1	3	1	0	2	1	4	2	0	0	1
		Total number of motifs (F)	4	3	22	9	7	4	1	10	15	0	1	1	5	1	2	5	0	1	10	3	1	0	1	0	7	0	5	0	0	0	0	3	9	1	6	0	2	3	1	1	2	2	4	2	0	1	3
		p value from Fisher's exact test	0.32	0.36	0.043	0.644	0.211	0.209	0.573	0.44	0	0.236	0.494	0.328	0.628	0.372	0.104	0.382	0.588	0.316	0.018	0.32	0.243	0.301	0.108	0.384	0.065	0.501	0.255	0.569	0.656	0.528	0.719	0.159	0.332	0.723	0.281	0.327	0.187	0.053	0.374	0.457	0.344	0.653	0.421	0.154	0.276	0.297	0.51
		frequency vs. random (>1 is over-represented)	0.72	0.7	1.22	1.04	1.43	1.75	0.69	1.14	2.55	0	0.6	0.44	1.01	1.16	3.22	1.25	0	1.91	1.91	1.66	2.99	0	8.36	0	1.79	0	1.42	0	0	0	0	1.73	1.21	0.97	1.31	0	0.48	0.43	0.48	0.56	0.61	0.96	0.8	2.39	0	0.42	1.24
Crinklers	25	Number of genes with motif (F)	4	5	15	6	5	0	1	4	7	2	1	1	8	0	1	2	0	0	0	0	0	0	0	2	1	0	4	0	0	2	0	1	1	0	2	0	3	10	1	1	2	1	1	0	0	0	2
		Total number of motifs (F)	4	6	16	6	6	0	1	4	8	2	1	2	8	0	1	3	0	0	0	0	0	0	0	2	1	0	5	0	0	2	0	1	1	0	2	0	4	10	1	1	2	2	1	0	0	0	4
		p value from Fisher's exact test	0.283	0.288	0.177	0.145	0.388	0.082	0.552	0.022	0.224	0.478	0.472	0.58	0.156	0.4	0.345	0.381	0.575	0.576	0.002	0.141	0.704	0.287	0.883	0.184	0.069	0.487	0.251	0.556	0.644	0.113	0.709	0.451	0.001	0.333	0.119	0.312	0.556	0.19	0.351	0.434	0.316	0.628	0.022	0.413	0.262	0.074	0.211
		frequency vs. random (>1 is over-represented)	0.81	1.4	0.99	0.82	1.17	0	0.85	0.55	1.42	1.66	0.73	0.51	1.94	0	1.84	0.57	0	0	0	0	0	0	0	2.47	0.3	0	1.36	0	0	3.97	0	0.72	0.16	0	0.51	0	0.84	1.73	0.58	0.61	0.68	0.58	0.23	0	0	0	1
CWDE (all)	82	Number of genes with motif (F)	18	7	40	53	17	4	2	14	16	4	1	8	19	4	5	20	2	3	18	4	0	2	1	1	8	3	10	1	1	1	1	5	22	3	16	1	14	30	12	2	11	3	9	2	4	2	8
		Total number of motifs (F)	18	7	56	86	18	4	2	18	20	4	1	8	19	4	5	21	2	3	21	4	0	2	1	1	8	3	10	1	1	1	1	5	22	3	16	1	16	34	12	2	12	3	9	2	4	2	8
		p value from Fisher's exact test	0.465	0.015	0.1	0	0.379	0.1	0.124	0.003	0.551	0.473	0.019	0.487	0.35	0.369	0.043	0.023	0.433	0.162	0.255	0.252	0.317	0.232	0.275	0.166	0.068	0.302	0.325	0.43	0.581	0.362	0.691	0.45	0.252	0.528	0.496	0.108	0.311	0.009	0.049	0.051	0.419	0.067	0.015	0.453	0.572	0.01	0.55
		frequency vs. random (>1 is over-represented)	1.05	0.56	0.76	2.09	1.14	0.7	0.49	0.56	0.93	0.96	0.21	1.32	1.47	1.84	2.64	1.64	1.21	2.11	1.19	1.02	0	0.6	2.8	0.36	0.86	1.33	1.08	0.57	0.84	0.57	1.15	1.03	1.03	0.99	1.17	0.29	1.13	1.49	2.33	0.35	1.07	0.66	0.66	0.87	1.29	0.28	1.3
NPP/NLPs	22	Number of genes with motif (F)	2	2	12	12	4	1	0	3	2	0	1	5	8	1	0	3	0	0	11	3	0	0	0	1	3	0	5	0	0	2	2	1	5	1	3	0	7	6	2	1	0	1	3	1	1	2	1
		Total number of motifs (F)	2	2	19	15	4	1	0	3	3	0	1	6	13	1	0	3	0	0	13	4	0	0	0	1	2	0	6	0	0	2	2	1	5	1	3	0	10	8	2	1	0	1	5	1	1	2	1
		p value from Fisher's exact test	0.088	0.223	0.171	0.002	0.527	0.367	0.256	0.017	0.176	0.266	0.54	0.011	0	0.367	0.562	0.488	0.614	0.616	0	0.058	0.734	0.333	0.896	0.372	0.282	0.531	0.089	0.596	0.679	0.094	0.033	0.52	0.282	0.376	0.374	0.359	0.002	0.324	0.42	0.504	0.039	0.419	0.493	0.364	0.68	0.625	0.333
		frequency vs. random (>1 is over-represented)	0.39	0.51	1.15	1.89	0.89	0.48	0	0.37	0.56	0	0.65	2.91	2.87	1.26	0	0.82	0	0	2.71	2.41	0	0	0	1.16	0.56	0	1.86	0	0	3.46	6.65	0.63	0.74	1.06	0.72	0	2.62	1.26	1.05	0.61	0	0.52	1.09	1.31	0.87	0.92	0.45
Protease inhibitors	32	Number of genes with motif (F)	7	1	12	22	4	6	0	12	11	1	3	3	7	2	1	11	1	2	7	0	0	1	0	3	3	0	4	2	0	0	0	3	9	0	4	1	12	3	5	2	4	2	5	1	1	4	2
		Total number of motifs (F)	8	1	17	27	4	6	0	17	16	1	3	3	10	2	1	12	1	2	8	0	0	1	0	3	3	0	5	2	0	0	0	3	10	0	4	1	12	3	5	2	5	2	6	1	1	4	2
		p value from Fisher's exact test	0.524	0.015	0.005	0	0.192	0.091	0.138	0.042	0.002	0.435	0.306	0.647	0.136	0.214	0.368	0.003	0.353	0.122	0.418	0.082	0.638	0.533	0.852	0.094	0.213	0.398	0.477	0.133	0.57	0.427	0.644	0.303	0.601	0.245	0.244	0.569	0.006	0.008	0.14	0.569	0.527	0.466	0.489	0.693	0.496	0.347	0.359
		frequency vs. random (>1 is over-represented)	1.08	0.18	0.71	2.33	0.61	1.97	0	1.45	2.04	0.53	1.34	1	1.52	1.74	1.21	2.25	1.43	2.87	1.15	0	0	0.64	0	2.4	0.58	0	1.06	2.69	0	0	0	1.29	1.01	0	0.66	0.69	2.16	0.32	1.81	0.84	1.14	0.72	0.9	0.9	0.6	1.26	0.62
Small cys-rich proteins	15	Number of genes with motif (F)	0	2	5	5	2	0	1	3	1	0	0	4	4	0	0	3	1	0	1	1	0	0	0	1	0	0	3	0	0	0	0	0	6	0	0	0	4	5	5	0	1	2	5	1	3	0	0
		Total number of motifs (F)	0	2	5	12	2	0	1	3	1	0	0	4	4	0	0	3	1	0	1	1	0	0	0	1	0	0	3	0	0	0	0	0	7	0	0	0	5	7	5	0	1	2	6	1	3	0	0
		p value from Fisher's exact test	0.02	0.485	0.001	0.001	0.385	0.223	0.379	0.141	0.087	0.405	0.338	0.036	0.348	0.577	0.675	0.495	0.242	0.718	0.13	0.686	0.81	0.473	0.928	0.336	0.07	0.649	0.307	0.703	0.768	0.671	0.813	0.324	0.202	0.517	0.042	0.497	0.128	0.113	0.006	0.313	0.372	0.243	0.08	0.318	0.034	0.209	0.202
		frequency vs. random (>1 is over-represented)	0	0.7	0.41	0.86	0.58	0	1.06	0.69	0.25	0	0	2.55	1.22	0	0	1.07	2.63	0	0.29	0.89	0	0	0	1.55	0	0	1.28	0	0	0	0	0	1.17	0	0	0	1.4	1.08	4.34	0	0.42	1.44	1.43	1.9	3.36	0	0
Extracellular matrix	36	Number of genes with motif (F)	9	2	14	15	8	2	0	8	8	5	4	9	9	1	0	5	0	0	10	0	1	3	0	1	3	10	1	0	2	0	2	2	13	0	10	0	15	8	4	1	6	0	4	2	1	2	2
or adhesion-associated		Total number of motifs (F)	14	2	17	24	8	2	0	9	10	5	4	9	9	1	0	5	0	0	10	0	1	3	0	1	3	10	1	0	2	0	2	2	13	0	11	0	17	8	4	1	6	0	4	2	1	2	2
		p value from Fisher's exact test	0.02	0.033	0	0	0.533	0.322	0.108	0.098	0.446	0.04	0.212	0.004	0.343	0.627	0.39	0.43	0.451	0.452	0.275	0.06	0.308	0.159	0.836	0.587	0.141	0	0.024	0.429	0.106	0.384	0.074	0.511	0.282	0.205	0.058	0.187	0	0.246	0.352	0.24	0.409	0.038	0.105	0.229	0.433	0.294	0.281
		frequency vs. random (>1 is over-represented)	1.68	0.31	0.63	1.84	1.09	0.58	0	0.68	1.13	2.38	1.59	2.66	1.21	0.77	0	0.83	0	0	1.27	0	1.99	1.71	0	0.71	0.51	9.78	0.19	0	3.19	0	4.06	0.77	1.17	0	1.6	0	2.72	0.77	1.29	0.37	1.22	0	0.53	1.6	0.53	0.56	0.55
Sterol carrier-like	30	Number of genes with motif (F)	4	4	13	14	9	2	1	4	6	2	0	3	2	0	2	5	0	1	1	3	0	4	0	0	3	1	3	1	0	0	1	1	8	1	1	1	5	12	1	3	9	3	3	1	1	2	2
		Total number of motifs (F)	5	5	18	37	11	2	1	5	7	2	0	4	2	0	2	6	0	1	1	3	0	4	0	0	4	1	5	1	0	0	1	1	8	1	2	1	5	14	1	3	9	4	3	1	1	2	2
		p value from Fisher's exact test	0.277	0.552	0.039	0	0.027	0.447	0.455	0.015	0.54	0.439	0.115	0.377	0.038	0.333	0.14	0.399	0.515	0.346	0.006	0.305	0.656	0.043	0.861	0.303	0.448	0.37	0.522	0.353	0.59	0.45	0.276	0.351	0.39	0.628	0.057	0.601	0.576	0.03	0.255	0.305	0.011	0.212	0.103	0.719	0.531	0.418	0.404
		frequency vs. random (>1 is over-represented)	0.68	0.93	0.71	1.6	1.75	0.81	0.7	0.46	1.01	1.39	0	1.27	0.41	0	3.06	1.19	0	2.04	0.19	1.77	0	3.48	0	0	0.75	1.28	0.85	1.65	0	0	3.32	0.6	1.04	0.95	0.21	0.83	1.17	1.73	0.48	1.53	2.53	1.44	0.57	1.27	0.75	0.81	0.84
Phospholipase	9	Number of genes with motif (F)	1	0	4	5	0	0	0	2	2	0	0	0	4	0	0	3	0	0	1	0	2	0	0	0	1	0	2	1	0	1	0	1	1	0	2	0	5	1	0	0	0	0	2	0	0	2	0
		Total number of motifs (F)	1	0	6	11	0	0	0	2	3	0	0	0	6	0	0	5	0	0	1	0	2	0	0	0	1	0	2	1	0	2	0	1	1	0	2	0	6	1	0	0	0	0	2	0	0	2	0
		p value from Fisher's exact test	0.349	0.172	0.539	0	0.129	0.407	0.573	0.3	0.309	0.582	0.522	0.412	0.004	0.719	0.79	0.009	0.819	0.82	0.384	0.494	0.006	0.638	0.956	0.699	0.556	0.772	0.495	0.174	0.854	0.021	0.883	0.357	0.181	0.673	0.447	0.657	0.001	0.216	0.443	0.498	0.266	0.441	0.716	0.727	0.617	0.171	0.383
		frequency vs. random (>1 is over-represented)	0.24	0	0.89	3.38	0	0	0	0.61	1.36	0	0	0	3.24	0	0	3.33	0	0	0.51	0	15.93	0	0	0	0.68	0	1.51	4.78	0	8.45	0	1.53	0.36	0	1.17	0	3.84	0.38	0	0	0	0	1.07	0	0	2.24	0
Lipase	4	Number of genes with motif (F)	0	0	2	2	0	0	0	2	2	0	0	0	0	1	0	1	0	0	0	0	0	0	0	0	0	0	0	0	0	0	0	0	0	0	0	0	0	2	0	0	0	0	0	0	0	0	1
		Total number of motifs (F)	0	0	4	2	0	1	0	4	2	0	1	0	0	1	0	1	0	0	0	0	0	0	0	0	0	0	0	0	0	0	0	1	0	0	1	0	0	2	0	0	0	0	0	0	0	0	1
		p value from Fisher's exact test	0.35	0.457	0.322	0.457	0.403	0.282	0.781	0.018	0.253	0.786	0.225	0.674	0.398	0.129	0.901	0.386	0.915	0.916	0.374	0.731	0.945	0.819	0.98	0.853	0.492	0.891	0.53	0.91	0.932	0.899	0.946	0.231	0.228	0.839	0.404	0.83	0.466	0.33	0.697	0.733	0.555	0.695	0.393	0.868	0.807	0.659	0.294
		frequency vs. random (>1 is over-represented)	0	0	1.33	1.38	0	2.63	0	2.73	2.04	0	3.58	0	0	6.95	0	1.5	0	0	0	0	0	0	0	0	0	0	0	0	0	0	0	3.45	0	0	1.31	0	0	1.73	0	0	0	0	0	0	0	0	2.47
Glucanase inhibitor	4	Number of genes with motif (F)	0	1	1	2	2	0	0	1	2	1	0	0	0	1	0	0	0	0	0	0	0	0	0	0	0	0	0	0	0	0	0	0	0	0	0	0	2	0	0	0	0	0	0	0	0	0	0
		Total number of motifs (F)	0	1	1	6	0	0	0	0	0	1	0	0	0	1	0	0	0	1	0	0	0	0	0	0	0	0	0	0	0	0	0	1	2	0	2	0	4	0	0	0	2	0	1	0	0	0	1
		p value from Fisher's exact test	0.35	0.395	0.049	0	0.403	0.67	0.781	0.161	0.325	0.195	0.749	0.674	0.398	0.129	0.901	0.482	0.915	0.082	0.374	0.731	0.945	0.819	0.98	0.853	0.492	0.891	0.53	0.91	0.932	0.899	0.946	0.231	0.364	0.839	0.166	0.83	0.001	0.255	0.697	0.733	0.093	0.695	0.806	0.868	0.807	0.659	0.294
		frequency vs. random (>1 is over-represented)	0	1.41	0.33	4.15	0	0	0	0	0	4.28	0	0	0	6.95	0	0	0	11.46	0	0	0	0	0	0	0	0	0	0	0	0	0	3.45	1.62	0	2.62	0	5.76	0	0	0	3.65	0	1.2	0	0	0	2.47
PcF toxin	6	Number of genes with motif (F)	0	0	5	3	1	0	0	2	3	0	0	2	1	0	0	2	0	0	1	1	0	0	0	0	1	0	1	0	0	0	0	0	2	0	2	0	2	3	0	0	1	0	0	0	1	0	0
		Total number of motifs (F)	1	0	6	8	1	0	0	2	3	0	0	3	1	0	0	2	0	0	1	1	0	0	0	0	1	0	1	0	0	0	0	0	2	0	2	0	2	3	0	0	1	0	0	0	1	0	0
		p value from Fisher's exact test	0.58	0.309	0.183	0	0.647	0.549	0.69	0.613	0.162	0.697	0.648	0.013	0.641	0.803	0.855	0.201	0.875	0.876	0.611	0.306	0.919	0.741	0.97	0.787	0.746	0.841	0.784	0.868	0.9	0.852	0.921	0.637	0.727	0.768	0.234	0.756	0.211	0.236	0.581	0.628	0.393	0.58	0.247	0.808	0.24	0.535	0.528
		frequency vs. random (>1 is over-represented)	0.72	0	1.33	3.69	0.82	0	0	0.91	2.04	0	0	5.33	0.81	0	0	2	0	0	0.76	2.21	0	0	0	0	1.02	0	1.13	0	0	0	0	0	1.08	0	1.75	0	1.92	1.73	0	0	1.22	0	0	0	3.19	0	0
CWDE: plant cell wall specific	30	Number of genes with motif (F)	7	1	17	20	5	1	2	4	7	2	0	4	6	2	2	4	2	3	11	0	0	2	1	0	4	0	4	1	0	1	0	3	8	1	7	0	4	9	10	0	6	1	1	1	0	1	2
(cutinase, polygalacturonase, pectin-		Total number of motifs (F)	7	1	26	32	5	1	2	5	8	2	0	4	7	2	2	5	2	3	18	0	0	2	1	0	4	0	4	1	0	1	0	3	9	1	7	0	6	9	10	0	6	1	1	1	0	1	2
esterase, pectin/pectate lyase)		p value from Fisher's exact test	0.573	0.018	0.187	0	0.375	0.192	0.425	0.011	0.494	0.432	0.107	0.369	0.525	0.208	0.146	0.583	0.118	0.025	0.044	0.088	0.647	0.472	0.134	0.291	0.417	0.41	0.513	0.356	0.58	0.367	0.653	0.305	0.498	0.612	0.42	0.236	0.525	0.594	0	0.091	0.305	0.236	0.007	0.706	0.19	0.174	0.381
		frequency vs. random (>1 is over-represented)	0.98	0.18	1.11	2.86	0.79	0.34	1.07	0.44	1.05	1.1	0	1.38	1.1	1.79	2.5	0.97	2.94	4.44	4.91	0	0	1.32	6.47	0	0.79	0	0.88	1.39	0	1.23	0	1.34	0.94	0.75	1.19	0	1.11	1	3.73	0	1.41	0.37	0.15	0.93	0	0.33	0.64
CWDE: cutinase	4	Number of genes with motif (F)	3	0	4	1	0	1	0	1	1	0	0	0	0	0	0	1	1	0	3	0	0	1	1	0	0	0	0	1	0	0	0	0	2	0	0	0	0	3	4	0	0	1	0	0	0	0	1
		Total number of motifs (F)	3	0	5	1	0	1	0	1	1	0	0	0	0	0	0	1	1	0	3	0	0	1	1	0	0	0	0	1	0	0	0	0	3	0	0	0	0	3	4	0	0	1	0	0	0	0	1
		p value from Fisher's exact test	0.041	0.457	0	0.543	0.403	0.282	0.781	0.534	0.747	0.786	0.749	0.674	0.398	0.864	0.901	0.386	0.082	0.916	0.035	0.731	0.945	0.168	0.02	0.853	0.492	0.891	0.53	0.087	0.932	0.899	0.946	0.74	0.091	0.839	0.43	0.83	0.466	0.076	0	0.733	0.555	0.265	0.393	0.868	0.807	0.659	0.294
		frequency vs. random (>1 is over-represented)	3.25	0	1.66	0.69	0	2.63	0	0.68	1.02	0	0	0	0	0	0	1.5	11.4	0	3.44	0	0	5.13	50.18	0	0	0	0	10.75	0	0	0	0	2.43	0	0	0	0	2.59	11.57	0	0	2.88	0	0	0	0	2.47
CWDE: polygalacturonase	11	Number of genes with motif (F)	1	0	6	5	1	0	1	0	1	1	0	1	1	0	0	1	0	0	4	0	0	0	0	0	1	0	0	0	0	0	0	1	2	0	2	0	1	1	2	0	2	0	0	0	0	0	0
		Total number of motifs (F)	2	0	9	17	4	0	1	4	1	1	0	1	1	0	0	2	0	3	9	0	0	1	0	0	1	0	0	0	0	1	0	2	2	1	2	0	1	1	2	0	2	0	1	0	0	0	0
		p value from Fisher's exact test	0.452	0.095	0.659	0	0.203	0.301	0.365	0.535	0.168	0.362	0.42	0.688	0.258	0.644	0.73	0.677	0.767	0.002	0.495	0.391	0.845	0.338	0.942	0.62	0.396	0.708	0.149	0.754	0.81	0.236	0.848	0.163	0.232	0.319	0.592	0.572	0.357	0.098	0.2	0.394	0.455	0.336	0.252	0.654	0.525	0.286	0.279
		frequency vs. random (>1 is over-represented)	0.72	0	1	3.92	1.64	0	1.39	0.91	0.34	1.43	0	0.89	0.4	0	0	1	0	11.46	3.27	0	0	1.71	0	0	0.51	0	0	0	0	3.17	0	2.3	0.54	1.93	0.87	0	0.48	0.29	1.93	0	1.22	0	0.4	0	0	0	0
CWDE: pectinesterase	6	Number of genes with motif (F)	1	1	2	4	0	0	0	0	2	0	0	1	2	1	1	0	0	0	2	0	0	0	0	0	1	0	2	0	0	0	0	0	1	0	2	0	1	1	1	0	1	0	0	0	0	0	0
		Total number of motifs (F)	1	1	2	6	0	0	0	0	2	0	0	1	3	1	1	0	0	0	2	0	0	0	0	0	1	0	2	0	0	0	0	0	1	0	2	0	1	1	1	0	1	0	0	0	0	0	0
		p value from Fisher's exact test	0.673	0.782	0.1	0	0.321	0.607	0.734	0.102	0.504	0.74	0.697	0.316	0.063	0.156	0.117	0.402	0.895	0.896	0.227	0.676	0.932	0.779	0.975	0.819	0.4	0.866	0.134	0.889	0.916	0.875	0.933	0.687	0.51	0.802	0.193	0.792	0.79	0.55	0.301	0.679	0.38	0.635	0.311	0.838	0.765	0.593	0.587
		frequency vs. random (>1 is over-represented)	0.85	1.17	0.55	2.29	0	0	0	0	1.69	0	0	2.12	2.03	6.68	7.66	0	0	0	1.91	0	0	0	0	0	1.25	0	2.84	0	0	0	0	0	0.65	0	2.12	0	1.17	0.72	2.41	0	1.41	0	0	0	0	0	0
CWDE: pectin/pectate lyase	10	Number of genes with motif (F)	1	0	6	5	1	0	1	0	3	1	0	2	3	1	1	1	1	0	2	0	0	0	0	0	2	0	2	0	0	0	0	1	3	0	3	0	2	4	3	0	3	0	0	1	0	1	1
		Total number of motifs (F)	1	0	10	8	1	0	1	0	4	1	0	2	3	1	1	2	1	0	4	0	0	0	0	0	2	0	2	0	0	0	0	1	3	0	3	0	4	4	3	0	3	0	0	1	0	1	1
		p value from Fisher's exact test	0.29	0.141	0.059	0.006	0.366	0.368	0.344	0.01	0.2	0.34	0.485	0.18	0.308	0.259	0.205	0.452	0.18	0.802	0.324	0.457	0.869	0.607	0.951	0.671	0.457	0.75	0.476	0.79	0.839	0.766	0.871	0.368	0.625	0.644	0.31	0.627	0.061	0.356	0.041	0.461	0.11	0.403	0.097	0.253	0.585	0.739	0.732
		frequency vs. random (>1 is over-represented)	0.43	0	1.33	2.21	0.49	0	1.66	0	1.63	1.71	0	2.13	1.46	2.78	3.87	1.2	4.56	0	0.46	0	0	0	0	0	1.23	0	1.36	0	0	0	0	1.38	0.97	0	1.57	0	2.3	1.38	3.47	0	2.19	0	0	2.87	0	1.01	0.99
		* based on total hits in selected gene set versus total P. infestans promoters.
[truncated: 56 more columns]

## Sheet: Genes per category
Gene ID	Revised Annotation by Raffaele et al.	Grouping for this analysis
PITG_21034	Crinkler (CRN) family protein	CRN
PITG_12612	Crinkler (CRN) family protein	CRN
PITG_12646	Crinkler (CRN) family protein	CRN
PITG_12644	Crinkler (CRN) family protein	CRN
PITG_12645	Crinkler (CRN) family protein	CRN
PITG_12642	Crinkler (CRN) family protein	CRN
PITG_12609	Crinkler (CRN) family protein	CRN
PITG_23063	Crinkler (CRN) family protein	CRN
PITG_22754	Crinkler (CRN) family protein	CRN
PITG_04856	Crinkler (CRN) family protein	CRN
PITG_18148	Crinkler (CRN) family protein	CRN
PITG_18133	Crinkler (CRN) family protein	CRN
PITG_18140	Crinkler (CRN) family protein	CRN
PITG_07467	Crinkler (CRN) family protein	CRN
PITG_07468	Crinkler (CRN) family protein	CRN
PITG_07507	Crinkler (CRN) family protein	CRN
PITG_07488	Crinkler (CRN) family protein	CRN
PITG_07501	Crinkler (CRN) family protein	CRN
PITG_08070	Crinkler (CRN) family protein	CRN
PITG_09052	Crinkler (CRN) family protein	CRN
PITG_09047	Crinkler (CRN) family protein	CRN
PITG_22968	Crinkler (CRN) family protein, 3' partial	CRN
PITG_23057	Crinkler (CRN) family protein, 3' partial	CRN
PITG_04799	Crinkler (CRN) family protein, 3' partial	CRN
PITG_18145	Crinkler (CRN) protein family	CRN
PITG_03543	carbohydrate esterase, putative	CWDE-OTHER
PITG_04077	carbohydrate esterase, putative	CWDE-OTHER
PITG_17257	carbohydrate esterase, putative	CWDE-OTHER
PITG_16965	glucan 1,3-beta-glucosidase, putative	CWDE-OTHER
PITG_19729	glycoside hydrolase, putative	CWDE-OTHER
PITG_06788	exoglucanase 1 precursor	CWDE-OTHER
PITG_16991	cell 12A endoglucanase	CWDE-OTHER
PITG_16992	cell 12A endoglucanase, putative	CWDE-OTHER
PITG_03511	endo-1,3(4)-beta-glucanase 1, putative	CWDE-OTHER
PITG_11050	endo-1,3(4)-beta-glucanase, putative	CWDE-OTHER
PITG_03554	endo-1,3(4)-beta-glucanase, putative	CWDE-OTHER
PITG_17055	endo-1,4-beta-xylanase, putative	CWDE-OTHER
PITG_17054	endo-1,4-beta-xylanase, putative	CWDE-OTHER
PITG_12344	endoglucanase, putative	CWDE-OTHER
PITG_13560	endoglucanase, putative	CWDE-OTHER
PITG_08944	endoglucanase, putative	CWDE-OTHER
PITG_10204	exoglucanase 1, putative	CWDE-OTHER
PITG_02103	glycoside hydrolase, putative	CWDE-OTHER
PITG_14060	glycoside hydrolase, putative	CWDE-OTHER
PITG_14140	glycoside hydrolase, putative	CWDE-OTHER
PITG_14237	glycoside hydrolase, putative	CWDE-OTHER
PITG_14238	glycoside hydrolase, putative	CWDE-OTHER
PITG_14243	glycoside hydrolase, putative	CWDE-OTHER
PITG_14138	glycoside hydrolase, putative	CWDE-OTHER
PITG_04141	glycoside hydrolase, putative	CWDE-OTHER
PITG_04158	glycoside hydrolase, putative	CWDE-OTHER
PITG_04124	glycoside hydrolase, putative	CWDE-OTHER
PITG_04123	glycoside hydrolase, putative	CWDE-OTHER
PITG_04135	glycoside hydrolase, putative	CWDE-OTHER
PITG_18335	glycoside hydrolase, putative	CWDE-OTHER
PITG_18332	glycoside hydrolase, putative	CWDE-OTHER
PITG_18338	glycoside hydrolase, putative	CWDE-OTHER
PITG_05097	glycoside hydrolase, putative	CWDE-OTHER
PITG_19230	glycoside hydrolase, putative	CWDE-OTHER
PITG_19561	glycoside hydrolase, putative	CWDE-OTHER
PITG_20520	glycoside hydrolase, putative	CWDE-OTHER
PITG_11112	neutral alpha-glucosidase AB, putative	CWDE-OTHER
PITG_12828	polysaccharide lyase, putative	CWDE-OTHER
PITG_02368	polysaccharide lyase, putative	CWDE-OTHER
PITG_14168	polysaccharide lyase, putative	CWDE-OTHER
PITG_14287	polysaccharide lyase, putative	CWDE-OTHER
PITG_21289	polysaccharide lyase, putative	CWDE-OTHER
PITG_16160	polysaccharide lyase, putative	CWDE-OTHER
PITG_21498	polysaccharide lyase, putative	CWDE-OTHER
PITG_17207	polysaccharide lyase, putative	CWDE-OTHER
PITG_04668	polysaccharide lyase, putative	CWDE-OTHER
PITG_18482	polysaccharide lyase, putative	CWDE-OTHER
PITG_19366	polysaccharide lyase, putative	CWDE-OTHER
PITG_08633	polysaccharide lyase, putative	CWDE-OTHER
PITG_09254	polysaccharide lyase, putative	CWDE-OTHER
PITG_09257	polysaccharide lyase, putative	CWDE-OTHER
PITG_12361	cutinase, putative	CWDE-PLANT
PITG_12422	cutinase, putative	CWDE-PLANT
PITG_12401	cutinase, putative	CWDE-PLANT
PITG_12832	cutinase, putative	CWDE-PLANT
PITG_02545	pectinesterase, putative	CWDE-PLANT
PITG_01029	pectinesterase, putative	CWDE-PLANT
PITG_04325	pectinesterase, putative	CWDE-PLANT
PITG_06560	pectinesterase, putative	CWDE-PLANT
PITG_08912	pectinesterase, putative	CWDE-PLANT
PITG_10255	polygalacturonase, putative	CWDE-PLANT
PITG_21247	polygalacturonase, putative	CWDE-PLANT
PITG_21245	polygalacturonase, putative	CWDE-PLANT
PITG_16822	polygalacturonase, putative	CWDE-PLANT
PITG_16825	polygalacturonase, putative	CWDE-PLANT
PITG_16824	polygalacturonase, putative	CWDE-PLANT
PITG_19455	polygalacturonase, putative	CWDE-PLANT
PITG_19623	polygalacturonase, putative	CWDE-PLANT
PITG_19619	polygalacturonase, putative	CWDE-PLANT
PITG_19620	polygalacturonase, putative	CWDE-PLANT
PITG_19624	polygalacturonase, putative	CWDE-PLANT
PITG_10880	polygalacturonase	CWDE-PLANT
PITG_12829	pectage lyase, putative	CWDE-PLANT
PITG_21463	pectin lyase, putative	CWDE-PLANT
PITG_00872	pectin lyase, putative	CWDE-PLANT
PITG_21499	pectin lyase, putative	CWDE-PLANT
PITG_07680	pectin lyase, putative	CWDE-PLANT
PITG_08555	pectin lyase, putative	CWDE-PLANT
PITG_08564	pectin lyase, putative	CWDE-PLANT
PITG_08563	pectin lyase, putative	CWDE-PLANT
PITG_09457	pectin lyase, putative	CWDE-PLANT
PITG_09467	pectin lyase, putative	CWDE-PLANT
PITG_13638	glucanase inhibitor protein 1	GIP
PITG_13671	glucanase inhibitor protein 3	GIP
PITG_13655	glucanase inhibitor protein, putative	GIP
PITG_13636	trypsin protease GIP-like	GIP
PITG_11388	lipase, putative	LIPASE
PITG_22934	hypothetical protein similar to lipase (PITT_11381)	LIPASE
PITG_01275	lipase, putative	LIPASE
PITG_01423	triacylglycerol lipase, putative	LIPASE
PITG_00874	carbohydrate-binding protein, putative	MATRIX/ADHESION
PITG_02964	carbohydrate-binding protein, putative	MATRIX/ADHESION
PITG_02909	carbohydrate-binding protein, putative	MATRIX/ADHESION
PITG_00805	carbohydrate-binding protein, putative	MATRIX/ADHESION
PITG_16169	carbohydrate-binding protein, putative	MATRIX/ADHESION
PITG_04126	carbohydrate-binding protein, putative	MATRIX/ADHESION
PITG_07303	carbohydrate-binding protein, putative	MATRIX/ADHESION
PITG_18951	carbohydrate-binding protein, putative	MATRIX/ADHESION
PITG_19549	carbohydrate-binding protein, putative	MATRIX/ADHESION
PITG_19544	carbohydrate-binding protein, putative	MATRIX/ADHESION
PITG_19548	carbohydrate-binding protein, putative	MATRIX/ADHESION
PITG_10284	cellulose binding elicitor lectin (CBEL), putative	MATRIX/ADHESION
PITG_17040	cellulose binding elicitor lectin, putative	MATRIX/ADHESION
PITG_13497	elicitor-like transglutaminase, putative	MATRIX/ADHESION
PITG_13496	elicitor-like transglutaminase, putative	MATRIX/ADHESION
PITG_13494	elicitor-like transglutaminase, putative	MATRIX/ADHESION
PITG_10517	tenascin-like protein	MATRIX/ADHESION
PITG_13260	tenascin-like protein	MATRIX/ADHESION
PITG_06718	tenascin-like protein	MATRIX/ADHESION
PITG_03640	cellulose binding elicitor lectin (CBEL), putative	MATRIX/ADHESION
PITG_04114	small cellulose binding protein, putative	MATRIX/ADHESION
PITG_03639	cellulose binding elicitor lectin (CBEL), putative	MATRIX/ADHESION
PITG_16981	thrombospondin-like protein	MATRIX/ADHESION
PITG_05339	elicitor-like transglutaminase M81-like protein	MATRIX/ADHESION
PITG_16959	transglutaminase elicitor M81D	MATRIX/ADHESION
PITG_16958	transglutaminase elicitor-like protein	MATRIX/ADHESION
PITG_16956	M81 transglutaminase-like protein	MATRIX/ADHESION
PITG_22151	putative glycine-rich protein, similar to ipiB2	MATRIX/ADHESION
PITG_12776	putative glycine-rich protein, similar to ipiB2	MATRIX/ADHESION
PITG_12769	putative glycine-rich protein, similar to ipiB2	MATRIX/ADHESION
PITG_22974	putative glycine-rich protein, similar to ipiB2	MATRIX/ADHESION
PITG_22975	putative glycine-rich protein, similar to ipiB2	MATRIX/ADHESION
PITG_11339	putative Glycine-rich protein, similar to ipiB3	MATRIX/ADHESION
PITG_22976	Putative glycine-rich protein. Similar to ipiB1	MATRIX/ADHESION
PITG_22977	Putative glycine-rich protein. Similar to ipiB1	MATRIX/ADHESION
PITG_12781	Putative glycine-rich protein. Similar to ipiB1	MATRIX/ADHESION
PITG_22916	NPP1-like protein	NPP
PITG_23228	NPP1-like protein	NPP
PITG_22981	NPP1-like protein	NPP
PITG_22709	NPP1-like protein	NPP
PITG_23051	NPP1-like protein	NPP
PITG_23039	NPP1-like protein	NPP
PITG_23062	NPP1-like protein	NPP
PITG_23075	NPP1-like protein	NPP
PITG_23076	NPP1-like protein	NPP
PITG_23094	NPP1-like protein	NPP
PITG_16866	NPP1-like protein	NPP
PITG_04200	NPP1-like protein	NPP
PITG_04208	NPP1-like protein	NPP
PITG_04248	NPP1-like protein	NPP
PITG_18453	NPP1-like protein	NPP
PITG_22668	NPP1-like protein	NPP
PITG_22053	NPP1-like protein	NPP
PITG_08522	NPP1-like protein	NPP
PITG_19938	NPP1-like protein	NPP
PITG_19936	NPP1-like protein	NPP
PITG_09716	NPP1-like protein	NPP
PITG_22734	NPP1-like protein, 3' partial	NPP
PITG_22908	PcF and SCR74-like cys-rich secreted peptide, putative	PcF TOXIN
PITG_22677	PcF and SCR74-like cys-rich secreted peptide, putative	PcF TOXIN
PITG_22670	PcF and SCR74-like cys-rich secreted peptide, putative	PcF TOXIN
PITG_23070	PcF and SCR74-like cys-rich secreted peptide, putative	PcF TOXIN
PITG_17290	PcF and SCR74-like cys-rich secreted peptide, putative	PcF TOXIN
PITG_22767	PcF and SCR74-like cys-rich secreted peptide, putative	PcF TOXIN
PITG_12809	Phospholipase?D,Pi-sPLD-like-11	PHOSPHOLIPASE
PITG_00616	Phospholipase?D,Pi-sPLD-like-2	PHOSPHOLIPASE
PITG_00617	Phospholipase?D,Pi-sPLD-like-5	PHOSPHOLIPASE
PITG_14669	phospholipase A2, putative	PHOSPHOLIPASE
PITG_07638	phospholipase A2, putative	PHOSPHOLIPASE
PITG_20602	Phospholipase?D, Pi-sPLD-like-3	PHOSPHOLIPASE
PITG_06994	Phospholipase?D,Pi-sPLD-like-7	PHOSPHOLIPASE
PITG_10568	Phospholipase?D,Pi-sPLD-like-8	PHOSPHOLIPASE
PITG_10572	Phospholipase?D,Pi-sPLD-like-9	PHOSPHOLIPASE
PITG_22920	Epi12-like protease inhibitor	PROT INHIBITOR
PITG_23119	Epi1-like protease inhibitor	PROT INHIBITOR
PITG_22936	Epi2-like protease inhibitor	PROT INHIBITOR
PITG_22692	Epi2-like protease inhibitor	PROT INHIBITOR
PITG_22739	Epi5-like protease inhibitor	PROT INHIBITOR
PITG_05437	Epi6-like protease inhibitor	PROT INHIBITOR
PITG_23195	Epi9-like protease inhibitor	PROT INHIBITOR
PITG_05430	kazal-type serine protease inhibitor, putative	PROT INHIBITOR
PITG_22942	Kazal-like protease inhibitor	PROT INHIBITOR
PITG_22940	Kazal-like protease inhibitor	PROT INHIBITOR
PITG_22941	Kazal-like protease inhibitor	PROT INHIBITOR
PITG_23012	Kazal-like protease inhibitor	PROT INHIBITOR
PITG_23147	Kazal-like protease inhibitor	PROT INHIBITOR
PITG_12138	kazal-type serine protease inhibitor, putative	PROT INHIBITOR
PITG_22681	protease inhibitor Epi1	PROT INHIBITOR
PITG_12129	protease inhibitor Epi10	PROT INHIBITOR
PITG_07096	protease inhibitor Epi11	PROT INHIBITOR
PITG_07452	protease inhibitor Epi12	PROT INHIBITOR
PITG_01369	protease inhibitor Epi2	PROT INHIBITOR
PITG_16827	protease inhibitor Epi3	PROT INHIBITOR
PITG_12131	cleavage induced hypothetical protein (PITT_12131)	PROT INHIBITOR
PITG_22995	protease inhibitor Epi5	PROT INHIBITOR
PITG_05440	protease inhibitor Epi6	PROT INHIBITOR
PITG_22950	protease inhibitor Epi7	PROT INHIBITOR
PITG_23032	protease inhibitor Epi8	PROT INHIBITOR
PITG_13292	protease inhibitor Epi9	PROT INHIBITOR
PITG_09169	protease inhibitor EpiC1	PROT INHIBITOR
PITG_09175	protease inhibitor EpiC2A	PROT INHIBITOR
PITG_09173	protease inhibitor EpiC2B	PROT INHIBITOR
PITG_14891	protease inhibitor EpiC3	PROT INHIBITOR
PITG_00058	protease inhibitor EpiC4	PROT INHIBITOR
PITG_22881	protease inhibitor EpiC-like	PROT INHIBITOR
PITG_21623	serine protease, putative	PROTEASE
PITG_12041	cysteine protease family C01A, putative	PROTEASE
PITG_03020	cysteine protease family C01A, putative	PROTEASE
PITG_16276	cysteine protease family C01A, putative	PROTEASE
PITG_17314	cysteine protease family C01A, putative	PROTEASE
PITG_08784	cysteine protease family C01A, putative	PROTEASE
PITG_09824	metalloprotease family M12A, putative	PROTEASE
PITG_09851	metalloprotease family M12A, putative	PROTEASE
PITG_00756	carboxypeptidase, putative	PROTEASE
PITG_13680	chymotrypsin, serine protease family S01A, putative	PROTEASE
PITG_02700	serine protease family S01A, putative	PROTEASE
PITG_02710	serine protease family S01A, putative	PROTEASE
PITG_02707	serine protease family S01A, putative	PROTEASE
PITG_06174	serine protease family S01A, putative	PROTEASE
PITG_11909	serine protease family S08A, putative	PROTEASE
PITG_11910	serine protease family S08A, putative	PROTEASE
PITG_13488	serine protease family S08A, putative	PROTEASE
PITG_01447	serine protease family S10, putative	PROTEASE
PITG_04724	serine protease family S10, putative	PROTEASE
PITG_12482	serine protease family S28, putative	PROTEASE
PITG_01429	serine protease family S33, putative	PROTEASE
PITG_11815	serine protease family S33, putative	PROTEASE
PITG_15239	serine protease family S33, putative	PROTEASE
PITG_04263	serine protease family S33, putative	PROTEASE
PITG_09660	RXLR effector family protein, putative	RXLR
PITG_11836	RXLR effector family protein, putative	RXLR
PITG_14684	RXLR effector family protein, putative	RXLR
PITG_15726	RXLR effector family protein, putative	RXLR
PITG_22648	RXLR effector family protein, putative	RXLR
PITG_18163	RXLR effector family protein, putative	RXLR
PITG_19808	RXLR effector family protein, putative	RXLR
PITG_09616	RXLR effector family protein, putative	RXLR
PITG_10465	RXLR effector family, putative	RXLR
PITG_14062	RXLR effector family, putative	RXLR
PITG_22824	RXLR effector family, putative	RXLR
PITG_14371	secreted RxLR effector peptide, avr3a	RXLR
PITG_05912	secreted RxLR effector peptide (Avh9.1), putative	RXLR
PITG_05911	secreted RxLR effector peptide (Avh9.1), putative	RXLR
PITG_20336	secreted RxLR effector peptide, 3' partial	RXLR
PITG_09837	secreted RxLR effector peptide, putative	RXLR
PITG_09836	secreted RxLR effector peptide, putative	RXLR
PITG_10116	secreted RxLR effector peptide, putative	RXLR
PITG_09935	secreted RxLR effector peptide, putative	RXLR
PITG_09861	secreted RxLR effector peptide, putative	RXLR
PITG_09915	secreted RxLR effector peptide, putative	RXLR
PITG_09838	secreted RxLR effector peptide, putative	RXLR
PITG_10227	secreted RxLR effector peptide, putative	RXLR
PITG_10339	secreted RxLR effector peptide, putative	RXLR
PITG_10341	secreted RxLR effector peptide, putative	RXLR
PITG_10540	secreted RxLR effector peptide, putative	RXLR
PITG_10248	secreted RxLR effector peptide, putative	RXLR
PITG_10396	secreted RxLR effector peptide, putative	RXLR
PITG_10347	secreted RxLR effector peptide, putative	RXLR
PITG_10244	secreted RxLR effector peptide, putative	RXLR
PITG_10348	secreted RxLR effector peptide, putative	RXLR
PITG_10232	secreted RxLR effector peptide, putative	RXLR
PITG_22089	secreted RxLR effector peptide, putative	RXLR
PITG_22926	secreted RxLR effector peptide, putative	RXLR
PITG_22929	secreted RxLR effector peptide, putative	RXLR
PITG_22932	secreted RxLR effector peptide, putative	RXLR
PITG_01934	secreted RxLR effector peptide, putative	RXLR
PITG_22676	secreted RxLR effector peptide, putative	RXLR
PITG_01904	secreted RxLR effector peptide, putative	RXLR
PITG_22683	secreted RxLR effector peptide, putative	RXLR
PITG_01875	secreted RxLR effector peptide, putative	RXLR
PITG_22675	secreted RxLR effector peptide, putative	RXLR
PITG_01907	secreted RxLR effector peptide, putative	RXLR
PITG_01905	secreted RxLR effector peptide, putative	RXLR
PITG_10654	secreted RxLR effector peptide, putative	RXLR
PITG_22922	secreted RxLR effector peptide, putative	RXLR
PITG_10640	secreted RxLR effector peptide, putative	RXLR
PITG_22925	secreted RxLR effector peptide, putative	RXLR
PITG_10808	secreted RxLR effector peptide, putative	RXLR
PITG_10818	secreted RxLR effector peptide, putative	RXLR
PITG_10673	secreted RxLR effector peptide, putative	RXLR
PITG_10639	secreted RxLR effector peptide, putative	RXLR
PITG_22256	secreted RxLR effector peptide, putative	RXLR
PITG_11839	secreted RxLR effector peptide, putative	RXLR
PITG_12046	secreted RxLR effector peptide, putative	RXLR
PITG_11953	secreted RxLR effector peptide, putative	RXLR
PITG_12010	secreted RxLR effector peptide, putative	RXLR
PITG_00619	secreted RxLR effector peptide, putative	RXLR
PITG_00579	secreted RxLR effector peptide, putative	RXLR
PITG_00707	secreted RxLR effector peptide, putative	RXLR
PITG_00774	secreted RxLR effector peptide, putative	RXLR
PITG_11952	secreted RxLR effector peptide, putative	RXLR
PITG_11947	secreted RxLR effector peptide, putative	RXLR
PITG_20857	secreted RxLR effector peptide, putative	RXLR
PITG_23193	secreted RxLR effector peptide, putative	RXLR
PITG_23230	secreted RxLR effector peptide, putative	RXLR
PITG_23231	secreted RxLR effector peptide, putative	RXLR
PITG_22935	secreted RxLR effector peptide, putative	RXLR
PITG_11507	secreted RxLR effector peptide, putative	RXLR
PITG_11484	secreted RxLR effector peptide, putative	RXLR
PITG_22933	secreted RxLR effector peptide, putative	RXLR
PITG_11384	secreted RxLR effector peptide, putative	RXLR
PITG_11429	secreted RxLR effector peptide, putative	RXLR
PITG_11383	secreted RxLR effector peptide, putative	RXLR
PITG_11344	secreted RxLR effector peptide, putative	RXLR
PITG_11350	secreted RxLR effector peptide, putative	RXLR
PITG_21190	secreted RxLR effector peptide, putative	RXLR
PITG_12276	secreted RxLR effector peptide, putative	RXLR
PITG_20936	secreted RxLR effector peptide, putative	RXLR
PITG_20934	secreted RxLR effector peptide, putative	RXLR
PITG_22987	secreted RxLR effector peptide, putative	RXLR
PITG_13072	secreted RxLR effector peptide, putative	RXLR
PITG_13125	secreted RxLR effector peptide, putative	RXLR
PITG_13093	secreted RxLR effector peptide, putative	RXLR
PITG_13018	secreted RxLR effector peptide, putative	RXLR
PITG_22986	secreted RxLR effector peptide, putative	RXLR
PITG_12952	secreted RxLR effector peptide, putative	RXLR
PITG_22990	secreted RxLR effector peptide, putative	RXLR
PITG_13119	secreted RxLR effector peptide, putative	RXLR
PITG_12423	secreted RxLR effector peptide, putative	RXLR
PITG_22375	secreted RxLR effector peptide, putative	RXLR
PITG_12851	secreted RxLR effector peptide, putative	RXLR
PITG_22978	secreted RxLR effector peptide, putative	RXLR
PITG_12816	secreted RxLR effector peptide, putative	RXLR
PITG_12737	secreted RxLR effector peptide, putative	RXLR
PITG_12721	secreted RxLR effector peptide, putative	RXLR
PITG_12719	secreted RxLR effector peptide, putative	RXLR
PITG_22972	secreted RxLR effector peptide, putative	RXLR
PITG_12722	secreted RxLR effector peptide, putative	RXLR
PITG_12791	secreted RxLR effector peptide, putative	RXLR
PITG_12731	secreted RxLR effector peptide, putative	RXLR
PITG_21107	secreted RxLR effector peptide, putative	RXLR
PITG_13306	secreted RxLR effector peptide, putative	RXLR
PITG_22998	secreted RxLR effector peptide, putative	RXLR
PITG_13481	secreted RxLR effector peptide, putative	RXLR
PITG_13529	secreted RxLR effector peptide, putative	RXLR
PITG_13628	secreted RxLR effector peptide, putative	RXLR
PITG_13452	secreted RxLR effector peptide, putative	RXLR
PITG_13537	secreted RxLR effector peptide, putative	RXLR
PITG_13534	secreted RxLR effector peptide, putative	RXLR
PITG_13509	secreted RxLR effector peptide, putative	RXLR
PITG_13535	secreted RxLR effector peptide, putative	RXLR
PITG_13538	secreted RxLR effector peptide, putative	RXLR
PITG_13612	secreted RxLR effector peptide, putative	RXLR
PITG_23000	secreted RxLR effector peptide, putative	RXLR
PITG_13507	secreted RxLR effector peptide, putative	RXLR
PITG_13593	secreted RxLR effector peptide, putative	RXLR
PITG_22999	secreted RxLR effector peptide, putative	RXLR
PITG_13503	secreted RxLR effector peptide, putative	RXLR
PITG_13550	secreted RxLR effector peptide, putative	RXLR
PITG_13536	secreted RxLR effector peptide, putative	RXLR
PITG_02860	secreted RxLR effector peptide, putative	RXLR
PITG_02830	secreted RxLR effector peptide, putative	RXLR
PITG_02843	secreted RxLR effector peptide, putative	RXLR
PITG_02918	secreted RxLR effector peptide, putative	RXLR
PITG_02900	secreted RxLR effector peptide, putative	RXLR
PITG_02897	secreted RxLR effector peptide, putative	RXLR
PITG_02779	secreted RxLR effector peptide, putative	RXLR
PITG_13959	secreted RxLR effector peptide, putative	RXLR
PITG_23009	secreted RxLR effector peptide, putative	RXLR
PITG_20972	secreted RxLR effector peptide, putative	RXLR
PITG_21238	secreted RxLR effector peptide, putative	RXLR
PITG_14086	secreted RxLR effector peptide, putative	RXLR
PITG_23011	secreted RxLR effector peptide, putative	RXLR
PITG_14046	secreted RxLR effector peptide, putative	RXLR
PITG_14203	secreted RxLR effector peptide, putative	RXLR
PITG_14093	secreted RxLR effector peptide, putative	RXLR
PITG_14054	secreted RxLR effector peptide, putative	RXLR
PITG_23199	secreted RxLR effector peptide, putative	RXLR
PITG_14783	secreted RxLR effector peptide, putative	RXLR
PITG_14959	secreted RxLR effector peptide, putative	RXLR
PITG_14787	secreted RxLR effector peptide, putative	RXLR
PITG_14954	secreted RxLR effector peptide, putative	RXLR
PITG_14986	secreted RxLR effector peptide, putative	RXLR
PITG_14961	secreted RxLR effector peptide, putative	RXLR
PITG_14955	secreted RxLR effector peptide, putative	RXLR
PITG_14984	secreted RxLR effector peptide, putative	RXLR
PITG_14788	secreted RxLR effector peptide, putative	RXLR
PITG_14983	secreted RxLR effector peptide, putative	RXLR
PITG_14962	secreted RxLR effector peptide, putative	RXLR
PITG_14965	secreted RxLR effector peptide, putative	RXLR
PITG_14960	secreted RxLR effector peptide, putative	RXLR
PITG_14932	secreted RxLR effector peptide, putative	RXLR
PITG_23014	secreted RxLR effector peptide, putative	RXLR
PITG_23016	secreted RxLR effector peptide, putative	RXLR
PITG_14294	secreted RxLR effector peptide, putative	RXLR
PITG_14360	secreted RxLR effector peptide, putative	RXLR
PITG_14434	secreted RxLR effector peptide, putative	RXLR
PITG_23015	secreted RxLR effector peptide, putative	RXLR
PITG_14443	secreted RxLR effector peptide, putative	RXLR
PITG_14432	secreted RxLR effector peptide, putative	RXLR
PITG_21422	secreted RxLR effector peptide, putative	RXLR
PITG_23048	secreted RxLR effector peptide, putative	RXLR
PITG_23047	secreted RxLR effector peptide, putative	RXLR
PITG_15255	secreted RxLR effector peptide, putative	RXLR
PITG_15297	secreted RxLR effector peptide, putative	RXLR
PITG_15177	secreted RxLR effector peptide, putative	RXLR
PITG_15303	secreted RxLR effector peptide, putative	RXLR
PITG_15225	secreted RxLR effector peptide, putative	RXLR
PITG_15226	secreted RxLR effector peptide, putative	RXLR
PITG_15278	secreted RxLR effector peptide, putative	RXLR
PITG_15341	secreted RxLR effector peptide, putative	RXLR
PITG_15277	secreted RxLR effector peptide, putative	RXLR
PITG_15318	secreted RxLR effector peptide, putative	RXLR
PITG_15304	secreted RxLR effector peptide, putative	RXLR
PITG_15337	secreted RxLR effector peptide, putative	RXLR
PITG_14662	secreted RxLR effector peptide, putative	RXLR
PITG_14736	secreted RxLR effector peptide, putative	RXLR
PITG_23024	secreted RxLR effector peptide, putative	RXLR
PITG_14737	secreted RxLR effector peptide, putative	RXLR
PITG_14738	secreted RxLR effector peptide, putative	RXLR
PITG_14732	secreted RxLR effector peptide, putative	RXLR
PITG_14739	secreted RxLR effector peptide, putative	RXLR
PITG_15424	secreted RxLR effector peptide, putative	RXLR
PITG_23239	secreted RxLR effector peptide, putative	RXLR
PITG_15038	secreted RxLR effector peptide, putative	RXLR
PITG_15086	secreted RxLR effector peptide, putative	RXLR
PITG_15166	secreted RxLR effector peptide, putative	RXLR
PITG_23036	secreted RxLR effector peptide, putative	RXLR
PITG_23035	secreted RxLR effector peptide, putative	RXLR
PITG_15039	secreted RxLR effector peptide, putative	RXLR
PITG_15110	secreted RxLR effector peptide, putative	RXLR
PITG_15105	secreted RxLR effector peptide, putative	RXLR
PITG_15162	secreted RxLR effector peptide, putative	RXLR
PITG_15037	secreted RxLR effector peptide, putative	RXLR
PITG_15032	secreted RxLR effector peptide, putative	RXLR
PITG_23206	secreted RxLR effector peptide, putative	RXLR
PITG_21288	secreted RxLR effector peptide, putative	RXLR
PITG_15940	secreted RxLR effector peptide, putative	RXLR
PITG_15930	secreted RxLR effector peptide, putative	RXLR
PITG_22547	secreted RxLR effector peptide, putative	RXLR
PITG_00821	secreted RxLR effector peptide, putative	RXLR
PITG_00582	secreted RxLR effector peptide, putative	RXLR
PITG_00366	secreted RxLR effector peptide, putative	RXLR
PITG_03155	secreted RxLR effector peptide, putative	RXLR
PITG_15712	secreted RxLR effector peptide, putative	RXLR
PITG_15728	secreted RxLR effector peptide, putative	RXLR
PITG_23061	secreted RxLR effector peptide, putative	RXLR
PITG_15763	secreted RxLR effector peptide, putative	RXLR
PITG_15718	secreted RxLR effector peptide, putative	RXLR
PITG_15764	secreted RxLR effector peptide, putative	RXLR
PITG_15679	secreted RxLR effector peptide, putative	RXLR
PITG_15757	secreted RxLR effector peptide, putative	RXLR
PITG_15753	secreted RxLR effector peptide, putative	RXLR
PITG_15556	secreted RxLR effector peptide, putative	RXLR
PITG_22604	secreted RxLR effector peptide, putative	RXLR
PITG_16195	secreted RxLR effector peptide, putative	RXLR
PITG_16243	secreted RxLR effector peptide, putative	RXLR
PITG_16180	secreted RxLR effector peptide, putative	RXLR
PITG_16248	secreted RxLR effector peptide, putative	RXLR
PITG_16283	secreted RxLR effector peptide, putative	RXLR
PITG_16188	secreted RxLR effector peptide, putative	RXLR
PITG_16193	secreted RxLR effector peptide, putative	RXLR
PITG_23069	secreted RxLR effector peptide, putative	RXLR
PITG_16282	secreted RxLR effector peptide, putative	RXLR
PITG_16240	secreted RxLR effector peptide, putative	RXLR
PITG_16233	secreted RxLR effector peptide, putative	RXLR
PITG_16402	secreted RxLR effector peptide, putative	RXLR
PITG_16427	secreted RxLR effector peptide, putative	RXLR
PITG_16529	secreted RxLR effector peptide, putative	RXLR
PITG_23074	secreted RxLR effector peptide, putative	RXLR
PITG_16515	secreted RxLR effector peptide, putative	RXLR
PITG_16541	secreted RxLR effector peptide, putative	RXLR
PITG_16428	secreted RxLR effector peptide, putative	RXLR
PITG_23210	secreted RxLR effector peptide, putative	RXLR
PITG_16294	secreted RxLR effector peptide, putative	RXLR
PITG_21739	secreted RxLR effector peptide, putative	RXLR
PITG_21740	secreted RxLR effector peptide, putative	RXLR
PITG_16845	secreted RxLR effector peptide, putative	RXLR
PITG_16844	secreted RxLR effector peptide, putative	RXLR
PITG_16836	secreted RxLR effector peptide, putative	RXLR
PITG_17063	secreted RxLR effector peptide, putative	RXLR
PITG_21778	secreted RxLR effector peptide, putative	RXLR
PITG_04165	secreted RxLR effector peptide, putative	RXLR
PITG_22724	secreted RxLR effector peptide, putative	RXLR
PITG_04354	secreted RxLR effector peptide, putative	RXLR
PITG_04074	secreted RxLR effector peptide, putative	RXLR
PITG_22729	secreted RxLR effector peptide, putative	RXLR
PITG_04326	secreted RxLR effector peptide, putative	RXLR
PITG_04089	secreted RxLR effector peptide, putative	RXLR
PITG_04097	secreted RxLR effector peptide, putative	RXLR
PITG_04139	secreted RxLR effector peptide, putative	RXLR
PITG_04052	secreted RxLR effector peptide, putative	RXLR
PITG_04050	secreted RxLR effector peptide, putative	RXLR
PITG_04099	secreted RxLR effector peptide, putative	RXLR
PITG_22727	secreted RxLR effector peptide, putative	RXLR
PITG_04373	secreted RxLR effector peptide, putative	RXLR
PITG_04145	secreted RxLR effector peptide, putative	RXLR
PITG_04266	secreted RxLR effector peptide, putative	RXLR
PITG_04351	secreted RxLR effector peptide, putative	RXLR
PITG_04355	secreted RxLR effector peptide, putative	RXLR
PITG_04153	secreted RxLR effector peptide, putative	RXLR
PITG_04086	secreted RxLR effector peptide, putative	RXLR
PITG_04178	secreted RxLR effector peptide, putative	RXLR
PITG_22730	secreted RxLR effector peptide, putative	RXLR
PITG_04329	secreted RxLR effector peptide, putative	RXLR
PITG_04081	secreted RxLR effector peptide, putative	RXLR
PITG_04063	secreted RxLR effector peptide, putative	RXLR
PITG_04196	secreted RxLR effector peptide, putative	RXLR
PITG_22725	secreted RxLR effector peptide, putative	RXLR
PITG_04164	secreted RxLR effector peptide, putative	RXLR
PITG_04331	secreted RxLR effector peptide, putative	RXLR
PITG_04314	secreted RxLR effector peptide, putative	RXLR
PITG_22740	secreted RxLR effector peptide, putative	RXLR
PITG_22722	secreted RxLR effector peptide, putative	RXLR
PITG_04194	secreted RxLR effector peptide, putative	RXLR
PITG_04203	secreted RxLR effector peptide, putative	RXLR
PITG_04350	secreted RxLR effector peptide, putative	RXLR
PITG_04282	secreted RxLR effector peptide, putative	RXLR
PITG_04353	secreted RxLR effector peptide, putative	RXLR
PITG_04148	secreted RxLR effector peptide, putative	RXLR
PITG_04388	secreted RxLR effector peptide, putative	RXLR
PITG_04049	secreted RxLR effector peptide, putative	RXLR
PITG_04339	secreted RxLR effector peptide, putative	RXLR
PITG_04279	secreted RxLR effector peptide, putative	RXLR
PITG_04300	secreted RxLR effector peptide, putative	RXLR
PITG_04169	secreted RxLR effector peptide, putative	RXLR
PITG_17217	secreted RxLR effector peptide, putative	RXLR
PITG_17214	secreted RxLR effector peptide, putative	RXLR
PITG_17218	secreted RxLR effector peptide, putative	RXLR
PITG_16737	secreted RxLR effector peptide, putative	RXLR
PITG_16708	secreted RxLR effector peptide, putative	RXLR
PITG_16705	secreted RxLR effector peptide, putative	RXLR
PITG_16738	secreted RxLR effector peptide, putative	RXLR
PITG_16726	secreted RxLR effector peptide, putative	RXLR
PITG_23092	secreted RxLR effector peptide, putative	RXLR
PITG_17316	secreted RxLR effector peptide, putative	RXLR
PITG_17309	secreted RxLR effector peptide, putative	RXLR
PITG_17310	secreted RxLR effector peptide, putative	RXLR
PITG_21645	secreted RxLR effector peptide, putative	RXLR
PITG_17838	secreted RxLR effector peptide, putative	RXLR
PITG_17670	secreted RxLR effector peptide, putative	RXLR
PITG_05068	secreted RxLR effector peptide, putative	RXLR
PITG_18153	secreted RxLR effector peptide, putative	RXLR
PITG_23120	secreted RxLR effector peptide, putative	RXLR
PITG_18147	secreted RxLR effector peptide, putative	RXLR
PITG_18156	secreted RxLR effector peptide, putative	RXLR
PITG_18215	secreted RxLR effector peptide, putative	RXLR
PITG_18221	secreted RxLR effector peptide, putative	RXLR
PITG_23125	secreted RxLR effector peptide, putative	RXLR
PITG_18325	secreted RxLR effector peptide, putative	RXLR
PITG_18318	secreted RxLR effector peptide, putative	RXLR
PITG_23131	secreted RxLR effector peptide, putative	RXLR
PITG_18487	secreted RxLR effector peptide, putative	RXLR
PITG_23132	secreted RxLR effector peptide, putative	RXLR
PITG_18510	secreted RxLR effector peptide, putative	RXLR
PITG_05146	secreted RxLR effector peptide, putative	RXLR
PITG_05095	secreted RxLR effector peptide, putative	RXLR
PITG_05076	secreted RxLR effector peptide, putative	RXLR
PITG_05118	secreted RxLR effector peptide, putative	RXLR
PITG_22757	secreted RxLR effector peptide, putative	RXLR
PITG_05096	secreted RxLR effector peptide, putative	RXLR
PITG_05133	secreted RxLR effector peptide, putative	RXLR
PITG_18405	secreted RxLR effector peptide, putative	RXLR
PITG_18609	secreted RxLR effector peptide, putative	RXLR
PITG_18986	secreted RxLR effector peptide, putative	RXLR
PITG_21933	secreted RxLR effector peptide, putative	RXLR
PITG_18981	secreted RxLR effector peptide, putative	RXLR
PITG_21984	secreted RxLR effector peptide, putative	RXLR
PITG_23135	secreted RxLR effector peptide, putative	RXLR
PITG_18685	secreted RxLR effector peptide, putative	RXLR
PITG_23137	secreted RxLR effector peptide, putative	RXLR
PITG_18670	secreted RxLR effector peptide, putative	RXLR
PITG_21681	secreted RxLR effector peptide, putative	RXLR
PITG_06432	secreted RxLR effector peptide, putative	RXLR
PITG_06375	secreted RxLR effector peptide, putative	RXLR
PITG_06290	secreted RxLR effector peptide, putative	RXLR
PITG_06485	secreted RxLR effector peptide, putative	RXLR
PITG_22804	secreted RxLR effector peptide, putative	RXLR
PITG_06413	secreted RxLR effector peptide, putative	RXLR
PITG_06419	secreted RxLR effector peptide, putative	RXLR
PITG_06552	secreted RxLR effector peptide, putative	RXLR
PITG_06305	secreted RxLR effector peptide, putative	RXLR
PITG_06478	secreted RxLR effector peptide, putative	RXLR
PITG_22798	secreted RxLR effector peptide, putative	RXLR
PITG_22802	secreted RxLR effector peptide, putative	RXLR
PITG_18908	secreted RxLR effector peptide, putative	RXLR
PITG_18880	secreted RxLR effector peptide, putative	RXLR
PITG_19232	secreted RxLR effector peptide, putative	RXLR
PITG_19309	secreted RxLR effector peptide, putative	RXLR
PITG_23154	secreted RxLR effector peptide, putative	RXLR
PITG_19307	secreted RxLR effector peptide, putative	RXLR
PITG_19308	secreted RxLR effector peptide, putative	RXLR
PITG_19302	secreted RxLR effector peptide, putative	RXLR
PITG_22766	secreted RxLR effector peptide, putative	RXLR
PITG_05981	secreted RxLR effector peptide, putative	RXLR
PITG_06092	secreted RxLR effector peptide, putative	RXLR
PITG_05983	secreted RxLR effector peptide, putative	RXLR
PITG_06083	secreted RxLR effector peptide, putative	RXLR
PITG_06099	secreted RxLR effector peptide, putative	RXLR
PITG_05918	secreted RxLR effector peptide, putative	RXLR
PITG_05841	secreted RxLR effector peptide, putative	RXLR
PITG_05978	secreted RxLR effector peptide, putative	RXLR
PITG_06087	secreted RxLR effector peptide, putative	RXLR
PITG_06094	secreted RxLR effector peptide, putative	RXLR
PITG_05750	secreted RxLR effector peptide, putative	RXLR
PITG_05980	secreted RxLR effector peptide, putative	RXLR
PITG_05846	secreted RxLR effector peptide, putative	RXLR
PITG_05910	secreted RxLR effector peptide, putative	RXLR
PITG_05771	secreted RxLR effector peptide, putative	RXLR
PITG_06030	secreted RxLR effector peptide, putative	RXLR
PITG_18956	secreted RxLR effector peptide, putative	RXLR
PITG_19523	secreted RxLR effector peptide, putative	RXLR
PITG_19528	secreted RxLR effector peptide, putative	RXLR
PITG_19655	secreted RxLR effector peptide, putative	RXLR
PITG_07569	secreted RxLR effector peptide, putative	RXLR
PITG_07634	secreted RxLR effector peptide, putative	RXLR
PITG_07414	secreted RxLR effector peptide, putative	RXLR
PITG_07741	secreted RxLR effector peptide, putative	RXLR
PITG_07736	secreted RxLR effector peptide, putative	RXLR
PITG_07555	secreted RxLR effector peptide, putative	RXLR
PITG_07451	secreted RxLR effector peptide, putative	RXLR
PITG_07766	secreted RxLR effector peptide, putative	RXLR
PITG_22813	secreted RxLR effector peptide, putative	RXLR
PITG_07558	secreted RxLR effector peptide, putative	RXLR
PITG_07587	secreted RxLR effector peptide, putative	RXLR
PITG_22825	secreted RxLR effector peptide, putative	RXLR
PITG_07435	secreted RxLR effector peptide, putative	RXLR
PITG_07594	secreted RxLR effector peptide, putative	RXLR
PITG_07566	secreted RxLR effector peptide, putative	RXLR
PITG_07630	secreted RxLR effector peptide, putative	RXLR
PITG_07556	secreted RxLR effector peptide, putative	RXLR
PITG_22828	secreted RxLR effector peptide, putative	RXLR
PITG_22816	secreted RxLR effector peptide, putative	RXLR
PITG_07597	secreted RxLR effector peptide, putative	RXLR
PITG_07550	secreted RxLR effector peptide, putative	RXLR
PITG_07482	secreted RxLR effector peptide, putative	RXLR
PITG_23215	secreted RxLR effector peptide, putative	RXLR
PITG_23216	secreted RxLR effector peptide, putative	RXLR
PITG_07954	secreted RxLR effector peptide, putative	RXLR
PITG_08133	secreted RxLR effector peptide, putative	RXLR
PITG_08150	secreted RxLR effector peptide, putative	RXLR
PITG_08074	secreted RxLR effector peptide, putative	RXLR
PITG_07947	secreted RxLR effector peptide, putative	RXLR
PITG_08174	secreted RxLR effector peptide, putative	RXLR
PITG_22844	secreted RxLR effector peptide, putative	RXLR
PITG_22118	secreted RxLR effector peptide, putative	RXLR
PITG_20144	secreted RxLR effector peptide, putative	RXLR
PITG_23185	secreted RxLR effector peptide, putative	RXLR
PITG_19831	secreted RxLR effector peptide, putative	RXLR
PITG_08624	secreted RxLR effector peptide, putative	RXLR
PITG_08317	secreted RxLR effector peptide, putative	RXLR
PITG_08399	secreted RxLR effector peptide, putative	RXLR
PITG_22853	secreted RxLR effector peptide, putative	RXLR
PITG_19800	secreted RxLR effector peptide, putative	RXLR
PITG_19803	secreted RxLR effector peptide, putative	RXLR
PITG_20052	secreted RxLR effector peptide, putative	RXLR
PITG_20025	secreted RxLR effector peptide, putative	RXLR
PITG_20365	secreted RxLR effector peptide, putative	RXLR
PITG_22879	secreted RxLR effector peptide, putative	RXLR
PITG_22880	secreted RxLR effector peptide, putative	RXLR
PITG_09213	secreted RxLR effector peptide, putative	RXLR
PITG_09216	secreted RxLR effector peptide, putative	RXLR
PITG_09109	secreted RxLR effector peptide, putative	RXLR
PITG_09111	secreted RxLR effector peptide, putative	RXLR
PITG_19942	secreted RxLR effector peptide, putative	RXLR
PITG_19998	secreted RxLR effector peptide, putative	RXLR
PITG_19992	secreted RxLR effector peptide, putative	RXLR
PITG_19996	secreted RxLR effector peptide, putative	RXLR
PITG_19994	secreted RxLR effector peptide, putative	RXLR
PITG_09510	secreted RxLR effector peptide, putative	RXLR
PITG_09647	secreted RxLR effector peptide, putative	RXLR
PITG_09503	secreted RxLR effector peptide, putative	RXLR
PITG_09754	secreted RxLR effector peptide, putative	RXLR
PITG_09496	secreted RxLR effector peptide, putative	RXLR
PITG_09499	secreted RxLR effector peptide, putative	RXLR
PITG_09585	secreted RxLR effector peptide, putative	RXLR
PITG_09741	secreted RxLR effector peptide, putative	RXLR
PITG_09632	secreted RxLR effector peptide, putative	RXLR
PITG_22894	secreted RxLR effector peptide, putative	RXLR
PITG_09622	secreted RxLR effector peptide, putative	RXLR
PITG_22889	secreted RxLR effector peptide, putative	RXLR
PITG_22891	secreted RxLR effector peptide, putative	RXLR
PITG_09771	secreted RxLR effector peptide, putative	RXLR
PITG_09685	secreted RxLR effector peptide, putative	RXLR
PITG_09758	secreted RxLR effector peptide, putative	RXLR
PITG_09498	secreted RxLR effector peptide, putative	RXLR
PITG_22896	secreted RxLR effector peptide, putative	RXLR
PITG_09773	secreted RxLR effector peptide, putative	RXLR
PITG_22890	secreted RxLR effector peptide, putative	RXLR
PITG_22900	secreted RxLR effector peptide, putative	RXLR
PITG_09689	secreted RxLR effector peptide, putative	RXLR
PITG_09739	secreted RxLR effector peptide, putative	RXLR
PITG_09732	secreted RxLR effector peptide, putative	RXLR
PITG_09497	secreted RxLR effector peptide, putative	RXLR
PITG_09586	secreted RxLR effector peptide, putative	RXLR
PITG_08949	secreted RxLR effector peptide, putative	RXLR
PITG_08943	secreted RxLR effector peptide, putative	RXLR
PITG_22871	secreted RxLR effector peptide, putative	RXLR
PITG_08903	secreted RxLR effector peptide, putative	RXLR
PITG_09054	secreted RxLR effector peptide, putative	RXLR
PITG_23226	secreted RxLR effector peptide, putative	RXLR
PITG_23227	secreted RxLR effector peptide, putative	RXLR
PITG_21362	secreted RxLR effector peptide, putative, 3' partial	RXLR
PITG_21303	secreted RxLR effector peptide, putative, 3' partial	RXLR
PITG_23026	secreted RxLR effector peptide, putative, 3' partial	RXLR
PITG_22712	secreted RxLR effector peptide, putative, 3' partial	RXLR
PITG_05072	secreted RxLR effector peptide, putative, 3' partial	RXLR
PITG_05074	secreted RxLR effector peptide, putative, 3' partial	RXLR
PITG_17871	secreted RxLR effector, putative	RXLR
PITG_21388	avrblb1 secreted RxLR effector peptide, ipi01	RXLR
PITG_16663	avr1 secreted RxLR effector peptide, putative	RXLR
PITG_13936	avr2 family secreted RxLR effector peptide, putative	RXLR
PITG_13956	avr2 family secreted RxLR effector peptide, putative	RXLR
PITG_13940	avr2 family secreted RxLR effector peptide, putative	RXLR
PITG_13930	avr2 family secreted RxLR effector peptide, putative	RXLR
PITG_23008	avr2 family secreted RxLR effector peptide, putative	RXLR
PITG_15972	avr2 family secreted RxLR effector peptide, putative	RXLR
PITG_21949	avr2 family secreted RxLR effector peptide, putative	RXLR
PITG_19617	avr2 family secreted RxLR effector peptide, putative	RXLR
PITG_07499	avr2 family secreted RxLR effector peptide, putative	RXLR
PITG_07500	avr2 family secreted RxLR effector peptide, putative	RXLR
PITG_08278	avr2 family secreted RxLR effector peptide, putative	RXLR
PITG_22870	avr2 secreted RxLR effector peptide, putative	RXLR
PITG_14368	avr3a family secreted RxLR effector peptide, putative	RXLR
PITG_14374	avr3a family secreted RxLR effector peptide, putative	RXLR
PITG_07387	avr4 secreted RxLR effector peptide	RXLR
PITG_04085	avrblb2 family secreted RxLR effector peptide, putative	RXLR
PITG_04090	avrblb2 family secreted RxLR effector peptide, putative	RXLR
PITG_18683	avrblb2 family secreted RxLR effector peptide, putative	RXLR
PITG_20303	avrblb2 family secreted RxLR effector peptide, putative	RXLR
PITG_20301	avrblb2 family secreted RxLR effector peptide, putative	RXLR
PITG_20300	avrblb2 family secreted RxLR effector peptide, putative	RXLR
PITG_23194	cys-rich secreted peptide, putative	SMALL CYS-RICH
PITG_23059	cys-rich secreted peptide, putative	SMALL CYS-RICH
PITG_22738	cys-rich secreted peptide, putative	SMALL CYS-RICH
PITG_22736	cys-rich secreted peptide, putative	SMALL CYS-RICH
PITG_22737	cys-rich secreted peptide, putative	SMALL CYS-RICH
PITG_22735	cys-rich secreted peptide, putative	SMALL CYS-RICH
PITG_22726	cys-rich secreted peptide, putative	SMALL CYS-RICH
PITG_23136	cys-rich secreted peptide, putative	SMALL CYS-RICH
PITG_23220	cys-rich secreted peptide, putative	SMALL CYS-RICH
PITG_23196	cys-rich secreted peptide, putative	SMALL CYS-RICH
PITG_09793	small cysteine rich protein SCR108-like	SMALL CYS-RICH
PITG_16145	small cysteine rich protein SCR108-like protein	SMALL CYS-RICH
PITG_23123	small cysteine rich protein SCR50 [Phytophthora infestans]	SMALL CYS-RICH
PITG_23156	small cysteine rich protein SCR58	SMALL CYS-RICH
PITG_23077	small cysteine-rich protein SCR91	SMALL CYS-RICH
PITG_21410	elicitin-like protein INF4	STEROL CARRIER-LIKE
PITG_12561	elicitin INF2A-like protein	STEROL CARRIER-LIKE
PITG_02525	elicitin-like mating protein M25	STEROL CARRIER-LIKE
PITG_13114	elicitin-like protein	STEROL CARRIER-LIKE
PITG_13098	elicitin-like protein	STEROL CARRIER-LIKE
PITG_02505	elicitin-like protein	STEROL CARRIER-LIKE
PITG_16907	elicitin-like protein	STEROL CARRIER-LIKE
PITG_16873	elicitin-like protein	STEROL CARRIER-LIKE
PITG_08143	elicitin-like protein	STEROL CARRIER-LIKE
PITG_10037	SCP-like extracellular protein	STEROL CARRIER-LIKE
PITG_10036	SCP-like extracellular protein	STEROL CARRIER-LIKE
PITG_10035	SCP-like extracellular protein	STEROL CARRIER-LIKE
PITG_10413	SCP-like extracellular protein	STEROL CARRIER-LIKE
PITG_10410	SCP-like extracellular protein	STEROL CARRIER-LIKE
PITG_10381	SCP-like extracellular protein	STEROL CARRIER-LIKE
PITG_03175	SCP-like extracellular protein	STEROL CARRIER-LIKE
PITG_03170	SCP-like extracellular protein	STEROL CARRIER-LIKE
PITG_21324	SCP-like extracellular protein	STEROL CARRIER-LIKE
PITG_12551	elicitin precursor (INF1)	STEROL CARRIER-LIKE
PITG_22708	elicitin, putative	STEROL CARRIER-LIKE
PITG_23236	elicitin, putative	STEROL CARRIER-LIKE
PITG_23095	elicitin, putative	STEROL CARRIER-LIKE
PITG_22741	elicitin-like protein	STEROL CARRIER-LIKE
PITG_22845	elicitin-like protein	STEROL CARRIER-LIKE
PITG_22846	elicitin-like protein	STEROL CARRIER-LIKE
PITG_22847	elicitin-like protein	STEROL CARRIER-LIKE
PITG_12556	elicitin-like INF6	STEROL CARRIER-LIKE
PITG_06908	elicitin-like protein	STEROL CARRIER-LIKE
PITG_12562	elicitin-like protein	STEROL CARRIER-LIKE
PITG_16872	elicitin-like protein	STEROL CARRIER-LIKE
